# Supplementary material for: Data for the spatiotemporal analysis of US global banks’ exposure to foreign counterparty risks
Source: Data Brief. 2019 May 24;25:103964. doi: 10.1016/j.dib.2019.103964 (PMC6551556; doi:10.1016/j.dib.2019.103964)
Supplement: Supplementary file 2 — Multimedia component 2 [file mmc2.xls]

## Sheet: E16_009
	Federal Financial Institutions Examination Council
	Statistical Release E.16 (126)		Period: September 30, 2017

## Sheet: All Banks - Table 1
	Country Exposure Lending Survey /1: September 30, 2017(Q3_2017) Table 1 - Claims On Foreign Obligors Held by U.S. Banks on an Ultimate Risk Basis (Adjusted to Reflect Guarantees and Other Risk Transfers) & Off-Balance-Sheet Items ($ Millions) All U.S. Banks - Group A
		Claims - Ultimate-Risk Basis /2							Off-Balance Sheet Items
			Claims on Local Residents (Excluding Claims from the Fair Value of Derivative Products)						Cross-Border and Local Commitments and Guarantees		Credit Derivatives (By Reference Entity)
											Gross		Gross-Net /5
		Cross-border Claims (Excluding Claims from the Fair Value of Derivative Products)	Total	In Non-Local Currency	In Local Currency	Claims Resulting From the Fair Value of Derivative Products /3	Country Risk Claims /4		Unused Commitments	Guarantees (Excluding Credit Derivatives Sold)	Total Credit Derivatives Sold	Total Credit Derivatives Purchased	Total Credit Derivatives Sold		Total Credit Derivatives Purchased	Trade Finance
		(A)	(B)	(B1)	(B2 = B - B1)	(C)	(D = A+B+C)
	G-10 and Luxembourg
	BELGIUM	19543	6020	1130	4890	2182	27745		4825	339	22250	23647	11475		12871	223
	CANADA	94760	58540	10314	48226	17535	170835		86147	13719	37784	33847	21678		17741	230
	FRANCE	177063	13232	279	12953	14171	204466		86826	4346	249762	255906	123140		129288	325
	GERMANY	192247	113190	628	112562	25639	331076		45693	4470	214137	221151	108013		115026	619
	ITALY	42698	5217	538	4679	18726	66641		7922	982	234596	244063	65280		74633	532
	JAPAN	140715	280320	55363	224957	12807	433842		81501	4134	123601	127629	55390		59434	247
	LUXEMBOURG	50267	13096	1653	11443	6864	70227		12907	3256	37261	37543	16976		17256	608
	NETHERLANDS	63748	10361	898	9463	15279	89388		25955	3844	125356	130015	60226		64887	847
	SWEDEN	28993	937	11	926	1378	31308		6700	340	38565	39290	20867		21592	88
	SWITZERLAND	87138	23895	6961	16934	6134	117167		16492	4175	73810	73625	41376		41195	892
	UNITED KINGDOM	137530	380777	108227	272550	48637	566944		137392	14991	328292	404153	169491		168208	1415
	Total	1034702	905585	186002	719583	169352	2109639		512360	54596	1485414	1590869	693912		722131	6026
	Non G-10 Developed Countries
	AUSTRALIA	32743	65954	3279	62675	3979	102676		28055	2071	52227	52955	25996		26728	493
	AUSTRIA	12929	70	0	70	619	13618		1730	284	12609	13543	5843		6778	124
	CYPRUS	2965	0	0	0	140	3105		6	20	457	439	171		152	0
	DENMARK	10200	221	1	220	1868	12289		7460	153	15358	15755	8471		8868	11
	FINLAND	11119	139	20	119	891	12149		1722	289	19710	19740	10162		10174	19
	GREECE	9678	185	0	185	1018	10881		1844	184	4140	4119	2451		2431	31
	IRELAND	67993	10485	1355	9130	4328	82806		9931	1701	17031	17007	9121		9096	75
	ISRAEL	4827	1629	283	1346	517	6973		2074	576	3525	3474	1780		1730	154
	NEW ZEALAND	2256	1879	5	1874	304	4439		1077	116	2391	2369	1527		1504	7
	NORWAY	15379	221	44	177	561	16161		3206	219	12160	12473	6518		6831	109
	PORTUGAL	5274	55	18	37	205	5534		587	86	24215	23598	10930		10312	71
	SLOVAKIA	353	383	45	338	21	757		55	41	1637	1669	697		729	0
	SPAIN	36587	2702	168	2534	3157	42446		6590	1552	81684	83662	34533		36496	458
	OTHER NON G-10 DEV.	3386	1	0	1	255	3642		413	63	862	769	452		360	0
	Total	215689	83924	5218	78706	17863	317476		64750	7355	248006	251572	118652		122189	1552
	Eastern Europe
	BULGARIA	43	187	28	159	6	236		35	77	2073	2030	994		952	0
	CZECH REPUBLIC	8769	3452	421	3031	123	12344		555	327	1100	1141	565		605	5
	HUNGARY	1712	1718	243	1475	38	3468		494	295	3673	3587	1467		1380	29
	KOSOVO	0	0	0	0	0	0		0	0	0	0	0		0	0
	POLAND	2846	10845	1248	9597	210	13901		4143	574	3959	4019	1668		1728	28
	ROMANIA	299	1466	595	871	16	1781		82	189	1444	1412	769		736	8
	RUSSIA	6201	6848	1043	5805	205	13254		1936	328	41085	40641	16590		16136	273
	TURKEY	15881	2281	775	1506	939	19101		537	221	41037	38187	16636		13783	3454
	OTHER E. EUROPE	2117	562	10	552	33	2712		94	54	6989	7068	3651		3730	126
	Total	37868	27359	4363	22996	1570	66797		7876	2065	101360	98085	42340		39050	3923
	Latin America and Caribbean
	ANGUILLA	3755	0	0	0	50	3805		106	0	0	0	0		0	0
	ARGENTINA	4808	3786	654	3132	31	8625		582	113	4217	4534	2568		2885	148
	BRAZIL	47472	38160	685	37475	2278	87910		5990	2014	42584	46156	14638		18028	5499
	CHILE	9015	2788	1	2787	1373	13176		688	169	5820	6341	2489		3010	2468
	COLOMBIA	5672	3916	17	3899	255	9843		2113	415	11798	12806	3990		4980	882
	COSTA RICA	683	527	256	271	26	1236		70	119	7	10	6		10	150
	DOMINICAN REPUBLIC	1084	454	43	411	1	1539		21	125	0	5	0		5	226
	ECUADOR	570	469	443	26	4	1043		81	261	12	19	12		19	102
	EL SALVADOR	488	188	187	1	0	676		144	18	46	56	36		46	103
	FRENCH GUIANA	0	0	0	0	0	0		0	0	0	0	0		0	0
	GUATEMALA	1786	456	158	298	17	2259		32	126	0	20	0		20	725
	HONDURAS	284	124	30	94	3	411		17	28	0	50	0		50	37
	MEXICO	23313	69805	1189	68616	2280	95398		26222	1860	36343	37239	14834		15468	770
	MONTSERRAT	0	0	0	0	0	0		0	0	0	0	0		0	0
	PERU	3996	1575	400	1175	160	5731		207	310	6326	6710	2814		3166	580
	URUGUAY	1053	763	170	593	137	1953		57	147	104	158	104		158	194
	VENEZUELA	1822	34	1	33	26	1882		78	42	7304	7262	3230		3186	32
	OTHER LAT. AM. & CAR.	30907	1402	485	917	939	33248		1336	796	370	258	295		183	446
	Total	136708	124447	4719	119728	7580	268735		37744	6543	114931	121624	45016		51214	12362
	Asia and Pacific
	CHINA-MAINLAND	76535	35574	7340	28234	3045	115154		6061	1241	49876	49586	22924		22628	6141
	INDIA	43580	35474	3412	32062	1148	80202		9223	1969	6868	6867	3974		3973	8019
	INDONESIA	7867	7029	3386	3643	146	15042		2939	163	14177	14052	5384		5250	609
	KOREA, SOUTH	40982	45253	4729	40524	2529	88764		15500	4073	49476	49796	23847		22333	5748
	KUWAIT	8897	250	48	202	97	9244		225	227	60	51	60		51	585
	MALAYSIA	3544	11574	2020	9554	253	15371		6604	434	15538	14796	8255		7513	258
	PAKISTAN	332	1160	42	1118	10	1502		171	24	21	12	21		12	102
	PHILIPPINES	2820	5342	1217	4125	83	8245		3862	253	9053	9006	3792		3746	364
	QATAR	4609	255	206	49	964	5828		41	144	3429	3917	1989		2477	1048
	SAUDI ARABIA	17692	2512	734	1778	657	20861		2202	357	3318	3371	1645		1700	911
	TAIWAN	28247	23190	5165	18025	493	51930		14599	454	157	125	149		117	181
	THAILAND	5024	7937	80	7857	269	13230		6190	341	3693	3846	1851		2003	60
	UNITED ARAB EMIRATES	7736	6790	3357	3433	704	15230		3621	1066	4481	6563	2764		4846	918
	WEST BANK AND GAZA	0	0	0	0	0	0		2	9	0	0	0		0	2
	OTHER ASIA AND PACIFIC	7843	3991	1746	2245	204	12038		2057	505	4428	3990	2377		1939	1165
	Total	255708	186331	33482	152849	10602	452641		73297	11260	164575	165978	79032		78588	26111
	Africa
	ALGERIA	37	1007	147	860	0	1044		318	211	0	0	0		0	128
	EGYPT	7716	777	70	707	0	8493		83	36	272	711	148		587	287
	GHANA	578	0	0	0	2	580		191	72	0	0	0		0	182
	KENYA	321	746	167	579	2	1069		108	209	38	10	38		10	55
	MOROCCO	390	319	15	304	18	727		348	48	220	211	142		133	970
	NIGERIA	5296	1177	125	1052	61	6534		786	355	76	153	76		153	546
	SAINT HELENA	0	0	0	0	0	0		0	0	0	0	0		0	0
	SOUTH AFRICA	7170	6687	157	6530	1264	15121		1884	262	22854	22485	9807		9427	437
	SOUTH SUDAN	0	0	0	0	0	0		0	0	0	0	0		0	0
	OTHER AFRICA	2702	1329	196	1133	165	4196		950	300	2059	2254	726		921	257
	Total	24210	12042	877	11165	1512	37764		4668	1493	25519	25824	10937		11231	2862
	Banking Centers
	BAHAMAS	10220	202	30	172	120	10542		194	76	15	0	15		0	147
	BAHRAIN	701	427	45	382	28	1156		261	75	190	203	134		147	25
	BERMUDA	22394	99	71	28	1335	23828		7871	5494	4401	4505	1988		2090	248
	CAYMAN ISLANDS	339584	1252	656	596	11384	352220		47620	2759	14749	13137	9956		8344	388
	HONG KONG	29992	38077	8257	29820	1537	69606		18840	1119	8281	8369	5093		5173	1051
	LEBANON	1543	182	142	40	19	1744		153	130	535	834	337		636	569
	MAURITIUS	1417	481	199	282	103	2001		218	64	10	10	10		10	280
	PANAMA	3967	1006	977	29	278	5251		835	264	5125	5704	2455		3034	394
	SINGAPORE	45937	40895	11100	29795	1583	88415		19547	1162	5910	5858	3633		3575	823
	OTHER BANKING CENTERS	19397	1094	1006	88	2474	22965		5805	1891	7043	8533	2354		3776	757
	Total	475152	83715	22483	61232	18861	577728		101344	13034	46259	47153	25975		26785	4682
	International & Regional Organizations
	AFRICAN	671	0	0	0	271	942		0	0	0	0	0		0	0
	ASIAN	3990	0	0	0	503	4493		29	0	0	0	0		0	199
	CARIBBEAN	0	0	0	0	0	0		0	0	0	0	0		0	0
	EUROPEAN	16778	0	0	0	673	17451		3	34	99	107	99		107	1
	INTERNATIONAL	10367	0	0	0	3510	13877		110	110	0	0	0		0	142
	LATIN AMERICAN	4811	0	0	0	532	5343		89	3	0	0	0		0	95
	MIDDLE EASTERN	31	0	0	0	0	31		0	0	0	0	0		0	0
	Total	36648	0	0	0	5489	42137		231	147	99	107	99		107	437
	UNITED STATES	318929	12322290	40188	12282102	140264	12781483		5423443	452614	1087444	1170814	574460		656366	19332
	Grand Total	2535614	13745693	297332	13448361	373093	16654400		6225713	549107	3273607	3472026	1590423		1707661	77287

## Sheet: All Banks - Table 2
	Country Exposure Lending Survey /1: September 30, 2017 Table 2 - Claims On Foreign Obligors Held by U.S. Banks on an Immediate-Counterparty Basis & Risk Transfers ($ Millions) All U.S. Banks - Group A
		Claims - Immediate-Counterparty Basis /6					Risk Transfers
		Cross-Border Claims (Excluding Claims from the Fair Value of Derivative Products)	Claims on Local Residents in Non-Local Currency (Excluding Claims from the Fair Value of Derivative Products)	Remaining Maturity (less than or equal to 1 year)	Claims on Local Residents in Local Currency (Excluding Claims from the Fair Value of Derivative Products)	Total Cross-Border and Local Claims on Immediate-Counterparty Basis (Excluding claims from the Fair Value of Derivative Products)	Outward Risk Transfers /7	Inward Risk Transfers /8	Total Cross-Border and Local Claims on Ultimate-Risk Basis (Excluding claims from the Fair value of Derivative Products)
	G-10 and Luxembourg
	BELGIUM	18214	1093	13095	4837	24144	1209	2626	25563
	CANADA	87862	11185	60582	49330	148377	11353	16287	153300
	FRANCE	165377	203	137110	12654	178234	1461	13525	190295
	GERMANY	140433	565	96938	112228	253226	5749	58101	305437
	ITALY	41514	547	31015	4992	47053	664	1526	47915
	JAPAN	108671	57666	146261	222601	388938	2351	34452	421035
	LUXEMBOURG	62318	1681	41476	11426	75425	15018	2954	63363
	NETHERLANDS	69063	936	35334	9066	79065	13858	8900	74109
	SWEDEN	26664	11	20388	928	27603	1876	4202	29930
	SWITZERLAND	27430	6980	28518	16820	51230	2529	62407	111033
	UNITED KINGDOM	170751	114992	232384	272448	558191	66747	26934	518307
	Total	918297	195859	843101	717330	1831486	122815	231914	1940287
	Non G-10 Developed Countries
	AUSTRALIA	32572	4121	19290	65609	102302	7061	3454	98697
	AUSTRIA	14019	0	6972	71	14090	1494	405	12999
	CYPRUS	3409	0	2098	0	3409	615	171	2965
	DENMARK	8289	1	7531	222	8512	481	2393	10421
	FINLAND	11655	20	8112	121	11796	1121	583	11258
	GREECE	9905	0	8956	220	10125	309	48	9863
	IRELAND	117821	2821	99995	9092	129734	54546	3291	78478
	ISRAEL	4466	270	3225	1353	6089	984	1355	6456
	NEW ZEALAND	2672	5	1618	2144	4821	843	156	4135
	NORWAY	14756	44	11888	178	14978	1059	1678	15600
	PORTUGAL	5111	18	4223	96	5225	113	217	5329
	SLOVAKIA	352	44	266	435	831	105	9	736
	SPAIN	34700	185	25268	2688	37573	685	2403	39289
	OTHER NON G-10 DEV.	3356	0	2725	1	3357	534	563	3387
	Total	263083	7529	202167	82230	352842	69950	16726	299613
	Eastern Europe
	BULGARIA	67	50	94	159	276	50	4	230
	CZECH REPUBLIC	8816	431	8588	3105	12352	142	14	12221
	HUNGARY	1834	252	1360	1548	3634	274	68	3430
	KOSOVO	0	0	0	0	0	0	0	0
	POLAND	2825	1299	2619	9851	13975	459	176	13691
	ROMANIA	378	623	956	905	1906	146	5	1765
	RUSSIA	5771	960	5311	6159	12890	838	999	13049
	TURKEY	15511	775	13665	1766	18052	1111	1221	18162
	OTHER E. EUROPE	2480	9	1515	552	3041	420	56	2679
	Total	37682	4399	34108	24045	66126	3440	2543	65227
	Latin America and Caribbean
	ANGUILLA	3712	0	3698	0	3712	20	63	3755
	ARGENTINA	5211	750	4360	3463	9424	1110	288	8594
	BRAZIL	38407	912	24884	38826	78145	4904	12413	85632
	CHILE	9119	3	6547	2789	11911	432	329	11803
	COLOMBIA	5827	16	3476	4257	10100	1168	664	9588
	COSTA RICA	803	262	788	273	1338	186	59	1210
	DOMINICAN REPUBLIC	1379	44	881	413	1836	296	28	1538
	ECUADOR	860	485	688	26	1371	382	59	1039
	EL SALVADOR	673	195	646	0	868	218	25	676
	FRENCH GUIANA	0	0	0	0	0	0	0	0
	GUATEMALA	1889	158	1499	304	2351	306	222	2242
	HONDURAS	442	32	325	101	575	163	2	408
	MEXICO	26551	1163	13490	71711	99425	9508	3207	93118
	MONTSERRAT	0	0	0	0	0	0	0	0
	PERU	3970	425	2532	1305	5700	523	401	5571
	URUGUAY	1234	180	845	596	2010	232	38	1816
	VENEZUELA	4566	1	3156	35	4602	2909	208	1856
	OTHER LAT. AM. & CAR.	40835	505	32732	933	42273	10998	1041	32309
	Total	145478	5131	100547	125032	275641	33355	19047	261155
	Asia and Pacific
	CHINA-MAINLAND	66634	7785	68028	31324	105743	5158	11528	112109
	INDIA	38522	3545	35727	34251	76318	4005	6742	79054
	INDONESIA	8661	3502	9318	3777	15940	1813	771	14896
	KOREA, SOUTH	35591	4706	35674	41554	81851	1496	5882	86235
	KUWAIT	8979	47	8331	203	9229	250	170	9147
	MALAYSIA	3171	2042	4077	9719	14932	433	620	15118
	PAKISTAN	351	42	290	1189	1582	111	20	1492
	PHILIPPINES	2749	1194	3542	4271	8214	537	486	8162
	QATAR	4120	205	3061	49	4374	299	787	4864
	SAUDI ARABIA	18381	734	12890	1778	20893	1232	543	20204
	TAIWAN	27290	4395	30927	18426	50111	299	1630	51437
	THAILAND	5061	96	4667	7949	13106	234	90	12961
	UNITED ARAB EMIRATES	8719	3367	8660	3433	15519	2002	1013	14526
	WEST BANK AND GAZA	0	0	0	0	0	0	0	0
	OTHER ASIA AND PACIFIC	10143	1864	8475	2356	14363	3309	785	11834
	Total	238372	33524	233667	160279	432175	21178	31067	442039
	Africa
	ALGERIA	37	146	182	1143	1326	283	0	1044
	EGYPT	8039	70	7756	707	8816	338	16	8493
	GHANA	1131	0	834	0	1131	692	140	578
	KENYA	326	182	482	582	1090	22	2	1067
	MOROCCO	413	15	373	335	763	64	11	709
	NIGERIA	5342	142	3824	1066	6550	143	69	6473
	SAINT HELENA	0	0	0	0	0	0	0	0
	SOUTH AFRICA	6225	160	4152	6540	12925	415	1349	13857
	SOUTH SUDAN	0	0	0	0	0	0	0	0
	OTHER AFRICA	3951	224	2675	1218	5393	1728	365	4031
	Total	25464	939	20278	11591	37994	3685	1952	36252
	Banking Centers
	BAHAMAS	13243	33	11493	173	13449	3474	447	10422
	BAHRAIN	1291	45	1061	382	1718	599	10	1128
	BERMUDA	22565	61	16344	27	22653	4244	4084	22493
	CAYMAN ISLANDS	385975	942	259972	324	387241	58828	12424	340836
	HONG KONG	30648	12332	36719	33376	76356	14807	6518	68069
	LEBANON	1719	143	907	39	1901	195	19	1725
	MAURITIUS	2068	235	1696	277	2580	722	39	1898
	PANAMA	6019	1004	3902	36	7059	2476	417	4973
	SINGAPORE	46428	13039	54071	30673	90140	7155	3839	86832
	OTHER BANKING CENTERS	25166	1360	12657	94	26620	8705	2584	20491
	Total	535122	29194	398822	65401	629717	101205	30381	558867
	International & Regional Organizations
	AFRICAN	661	0	181	0	661	0	10	671
	ASIAN	3776	0	548	0	3776	0	214	3990
	CARIBBEAN	0	0	0	0	0	0	0	0
	EUROPEAN	16315	0	4316	0	16315	0	465	16778
	INTERNATIONAL	9333	0	3267	0	9333	0	1034	10367
	LATIN AMERICAN	4744	0	954	0	4744	0	67	4811
	MIDDLE EASTERN	31	0	31	0	31	0	0	31
	Total	34860	0	9297	0	34860	0	1790	36648
	UNITED STATES	292879	165322	240753	12162583	12620784	363052	383468	12641219
	Grand Total	2491237	441897	2082740	13348491	16281625	718680	718888	16281307

## Sheet: All Banks - Table 3
	Country Exposure Lending Survey /1: September 30, 2017 Table 3 - Foreign-Office Liabilities & Memorandum Items ($ Millions) All U.S. Banks - Group A
		Foreign Office Liabilities						Memorandum Items /9
		By Country of Foreign Office							Trading Assets		Collateralized Claims Not Subject to Risk Transfers /11
		Non-Local Currency	Local Currency	Total	By Country of Creditor	Net Due To (or Due From) Own Related Offices in Other Countries		Securities - HTM and AFS	Assets Held for Trading	Offsetting Positions for Trading Book /10	Total Collateral	Of Which Cash	Of Which Same Country		Of Which Resale/Reverse Repurchase Agreements & Securities Lending
	G-10 and Luxembourg
	BELGIUM	32551	9309	41860	18756	-13009		2350	7685	2233	1553	0	822		1553
	CANADA	8154	32447	40601	45900	28077		25552	19737	3501	31932	513	9237		31284
	FRANCE	483	5371	5854	60934	10338		15016	45046	11989	85275	14	45250		85267
	GERMANY	20508	55308	75816	116668	47502		28329	41644	13021	62740	18	14186		62494
	ITALY	240	3339	3579	39429	2266		2543	24983	9675	6012	18	1494		6009
	JAPAN	4979	72845	77824	89176	207518		9456	102090	28958	166939	0	65636		166929
	LUXEMBOURG	22395	15035	37430	89809	-15786		2573	10721	1444	13451	9	853		13368
	NETHERLANDS	28000	7330	35330	62655	-29787		9957	19189	2472	6127	0	1844		6058
	SWEDEN	639	951	1590	11654	-619		4539	7036	1438	7044	0	2795		6900
	SWITZERLAND	8334	1952	10286	41384	14480		2253	8670	269	15650	0	418		15625
	UNITED KINGDOM	999385	274301	1273686	320904	217983		31664	72883	14247	141853	0	51230		139783
	Total	1125668	478188	1603856	897269	468963		134232	359684	89247	538576	572	193765		535270
	Non G-10 Developed Countries
	AUSTRALIA	6751	57291	64042	77748	10648		17764	26710	3588	6892	3	3468		6865
	AUSTRIA	4	115	119	7355	-102		3806	5633	2886	1326	0	613		1326
	CYPRUS	0	0	0	2296	-1		0	1293	12	276	0	191		238
	DENMARK	2276	1122	3398	9934	-3189		257	2939	83	5035	0	412		5031
	FINLAND	482	973	1455	5774	-1185		3050	4647	1967	1368	0	766		1368
	GREECE	68	1975	2043	4013	-1848		0	2382	124	6905	94	1738		6905
	IRELAND	10227	6130	16357	85329	21173		3809	16078	522	31904	8	3730		31741
	ISRAEL	990	1263	2253	4842	-489		505	1531	206	341	0	339		202
	NEW ZEALAND	13	925	938	2594	1199		357	831	54	297	0	110		296
	NORWAY	203	1115	1318	8598	-1027		1827	2875	175	5106	0	780		5106
	PORTUGAL	14	346	360	2938	-235		56	2198	757	2226	0	140		2226
	SLOVAKIA	119	599	718	834	-214		119	48	30	164	0	155		164
	SPAIN	340	2610	2950	15050	600		2516	18664	4337	5299	0	3290		5289
	OTHER NON G-10 DEV.	0	0	0	4110	0		13	363	3	1776	0	1283		1776
	Total	21487	74464	95951	231415	25330		34079	86192	14744	68915	105	17015		68533
	Eastern Europe
	BULGARIA	179	247	426	1107	-232		49	12	2	0	0	0		0
	CZECH REPUBLIC	807	1684	2491	2357	1174		36	952	222	7931	0	1570		7931
	HUNGARY	599	1194	1793	2475	341		800	1488	536	115	0	56		115
	KOSOVO	0	0	0	0	0		0	0	0	0	0	0		0
	POLAND	2368	7255	9623	10978	2375		5150	2152	803	34	0	34		34
	ROMANIA	411	1258	1669	1572	-102		505	318	134	94	0	94		94
	RUSSIA	2504	4502	7006	12382	421		737	3935	415	1110	0	1036		1110
	TURKEY	618	1227	1845	3089	821		428	3982	499	2586	0	2058		2586
	OTHER E. EUROPE	212	473	685	2539	-111		45	1077	399	194	0	146		194
	Total	7698	17840	25538	36499	4687		7750	13916	3010	12064	0	4994		12064
	Latin America and Caribbean
	ANGUILLA	1	0	1	1654	1		0	0	0	3188	0	1146		3188
	ARGENTINA	772	2160	2932	2714	1670		462	3239	279	483	0	478		483
	BRAZIL	496	18793	19289	22676	21372		3876	29635	2108	14635	0	11197		14635
	CHILE	4	57	61	939	2619		795	1177	166	33	0	7		32
	COLOMBIA	29	3535	3564	3674	660		278	1083	142	371	0	344		371
	COSTA RICA	221	225	446	480	298		170	144	10	33	0	33		33
	DOMINICAN REPUBLIC	62	283	345	306	112		213	201	32	0	0	0		0
	ECUADOR	495	0	495	519	97		54	76	52	0	0	0		0
	EL SALVADOR	171	0	171	177	101		65	53	20	0	0	0		0
	FRENCH GUIANA	0	0	0	0	0		0	0	0	0	0	0		0
	GUATEMALA	75	219	294	314	180		303	8	3	75	0	75		75
	HONDURAS	34	71	105	83	32		47	101	0	0	0	0		0
	MEXICO	5218	54804	60022	63889	18390		14414	13222	881	3812	0	2819		3811
	MONTSERRAT	0	0	0	0	0		0	0	0	0	0	0		0
	PERU	422	767	1189	1789	571		369	602	98	142	0	127		142
	URUGUAY	1825	243	2068	567	3391		6	643	54	0	0	0		0
	VENEZUELA	23	5	28	2803	47		162	317	98	0	0	0		0
	OTHER LAT. AM. & CAR.	860	824	1684	34870	953		383	2138	159	5413	2	1235		5413
	Total	10708	81986	92694	137454	50494		21597	52639	4102	28185	2	17461		28183
	Asia and Pacific
	CHINA-MAINLAND	6717	24950	31667	44968	7280		4493	37925	351	18009	0	152		17977
	INDIA	472	8922	9394	25136	14024		11342	27945	648	3344	0	3336		3344
	INDONESIA	1998	3248	5246	8582	2666		1568	4676	273	328	0	327		328
	KOREA, SOUTH	5094	25353	30447	40646	17642		7976	19255	1410	17081	0	9777		17081
	KUWAIT	93	104	197	6744	56		151	186	0	7545	0	1552		7545
	MALAYSIA	4519	6194	10713	18309	1553		883	2048	26	70	0	70		70
	PAKISTAN	72	811	883	1402	356		425	379	9	293	0	293		293
	PHILIPPINES	2467	3078	5545	6464	1500		281	912	108	1013	0	939		1013
	QATAR	15	49	64	4120	184		19	545	173	375	0	71		375
	SAUDI ARABIA	424	242	666	19197	1823		30	2221	64	10569	0	2894		10569
	TAIWAN	13588	9720	23308	36635	7431		1720	15307	161	10310	0	2444		10309
	THAILAND	1530	5351	6881	9387	1374		1984	4252	59	844	0	790		844
	UNITED ARAB EMIRATES	4959	2433	7392	14333	3197		9	689	173	1014	0	423		970
	WEST BANK AND GAZA	0	0	0	1	0		0	0	0	0	0	0		0
	OTHER ASIA AND PACIFIC	3631	2003	5634	11683	-1490		655	2176	123	522	0	386		522
	Total	45579	92458	138037	247607	57596		31536	118516	3578	71317	0	23454		71240
	Africa
	ALGERIA	159	849	1008	767	274		308	42	0	0	0	0		0
	EGYPT	208	487	695	1059	174		415	6587	46	804	0	504		804
	GHANA	0	0	0	207	0		0	288	43	0	0	0		0
	KENYA	244	418	662	823	104		370	132	16	0	0	0		0
	MOROCCO	122	361	483	746	-135		106	60	25	87	0	85		87
	NIGERIA	583	849	1432	3802	-249		184	897	50	4181	0	17		4181
	SAINT HELENA	0	0	0	0	0		0	0	0	0	0	0		0
	SOUTH AFRICA	617	3811	4428	9243	2689		1627	4922	673	503	0	377		503
	SOUTH SUDAN	0	0	0	1	0		0	0	0	0	0	0		0
	OTHER AFRICA	699	1085	1784	6289	62		401	740	59	210	0	159		210
	Total	2632	7860	10492	22937	2919		3411	13668	912	5785	0	1142		5785
	Banking Centers
	BAHAMAS	6444	186	6630	6857	-8455		120	502	3	5738	0	1025		5738
	BAHRAIN	273	255	528	1162	-94		179	187	32	238	0	238		238
	BERMUDA	629	0	629	16000	3996		492	6726	134	3098	2	1069		3005
	CAYMAN ISLANDS	125841	17	125858	191156	-55358		74670	22541	654	139317	92	30443		137055
	HONG KONG	49096	27559	76655	58237	1103		6788	12143	1983	3835	21	538		3808
	LEBANON	151	32	183	2952	0		0	1023	128	0	0	0		0
	MAURITIUS	239	1	240	2772	11420		65	476	2	77	0	66		51
	PANAMA	1033	14	1047	1605	-21		494	423	86	101	0	50		101
	SINGAPORE	52786	20045	72831	62051	28758		10720	8349	299	29988	4	10581		29988
	OTHER BANKING CENTERS	20803	3441	24244	29598	-3638		867	4369	206	1826	0	368		1702
	Total	257295	51550	308845	372390	-22289		94395	56739	3527	184218	119	44378		181686
	International & Regional Organizations
	AFRICAN	0	0	0	97	0		310	256	8	0	0	0		0
	ASIAN	0	0	0	134	0		2977	686	153	0	0	0		0
	CARIBBEAN	0	0	0	0	0		0	0	0	0	0	0		0
	EUROPEAN	0	0	0	2664	0		10836	5318	970	36	0	0		36
	INTERNATIONAL	0	0	0	2403	0		5080	2159	323	1526	0	12		1526
	LATIN AMERICAN	0	0	0	64	0		3439	1119	12	0	0	0		0
	MIDDLE EASTERN	0	0	0	63	0		0	0	0	31	0	0		31
	Total	0	0	0	5425	0		22642	9538	1466	1593	0	12		1593
	UNITED STATES	0	0	0	248346	-586331		2547685	989262	149320	1029486	6389	725728		984258
	Grand Total	1471067	804346	2275413	2199342	1369		2897327	1700154	269906	1940139	7187	1027949		1888612

## Sheet: All Banks - Table 4.1
	Country Exposure Lending Survey /1: September 30, 2017 Table 4.1 - U.S. Banks' Claims by Sector (Banking, Public and Non-Bank Financial) of Obligor/Debtor ($ Millions) All U.S. Banks - Group A
		Claims on Banking Sector						Claims on Public Sector						Claims on Non-Bank Financial Sector
		Ultimate Risk Claims /2				Immediate Counterparty Basis Claims /6		Ultimate Risk Claims /2				Immediate Counterparty Basis Claims /6		Ultimate Risk Claims /2					Immediate Counterparty Basis Claims /6
		Cross-Border Claims	Claims on Local Residents	Fair Value of Derivatives /3	Total Claims	Cross-Border Claims	Claims on Local Residents in Non-Local Currency	Cross-Border Claims	Claims on Local Residents	Fair Value of Derivatives /3	Total Claims	Cross-Border Claims	Claims on Local Residents in Non-Local Currency	Cross-Border Claims	Claims on Local Residents	Fair Value of Derivatives /3	Total Claims		Cross-Border Claims	Claims on Local Residents in Non-Local Currency
	G-10 and Luxembourg
	BELGIUM	3019	870	1182	5071	3450	736	8653	4695	641	13989	8408	47	2212	298	17	2527		2157	275
	CANADA	30667	8183	6230	45080	28748	1886	10204	11391	2189	23784	6390	279	31702	5713	6484	43899		32183	638
	FRANCE	35716	574	7873	44163	26755	1	31523	3722	2968	38213	30112	0	85516	720	2535	88771		85252	10
	GERMANY	63181	621	7293	71095	21760	10	69712	108858	9952	188522	65294	4	28491	1476	5853	35820		27739	131
	ITALY	10262	175	1347	11784	10231	35	17664	286	15944	33894	17654	0	6796	693	998	8487		6566	93
	JAPAN	72877	59239	4575	136691	46140	48910	21983	112335	2048	136366	21972	5123	21908	79398	5375	106681		19821	2250
	LUXEMBOURG	2052	335	178	2565	4061	28	2528	8719	62	11309	2460	0	32804	2266	5228	40298		37797	1603
	NETHERLANDS	11852	96	9433	21381	9527	18	6139	8161	861	15161	5772	1	18542	451	3368	22361		18722	9
	SWEDEN	14151	34	758	14943	12239	0	3835	608	157	4600	3744	0	5574	13	340	5927		5572	10
	SWITZERLAND	64831	283	1336	66450	6578	121	4354	16202	54	20610	4145	1	5513	254	2952	8719		5182	213
	UNITED KINGDOM	52820	47235	15959	116014	89804	30398	9095	113819	11273	134187	6712	1822	50266	161734	14993	226993		48910	66053
	Total	361428	117645	56164	535237	259293	82143	185690	388796	46149	620635	172663	7277	289324	253016	48143	590483		289901	71285
	Non G-10 Developed Countries
	AUSTRALIA	13155	7933	1748	22836	13274	422	712	21612	138	22462	761	0	11116	9924	1614	22654		11229	845
	AUSTRIA	1892	1	168	2061	1930	0	6683	1	404	7088	6669	0	1120	1	12	1133		920	0
	CYPRUS	168	0	0	168	176	0	39	0	0	39	39	0	1319	0	115	1434		1493	0
	DENMARK	4312	2	601	4915	3001	0	417	185	127	729	317	0	3141	12	793	3946		3100	1
	FINLAND	1484	28	19	1531	2573	20	5414	17	619	6050	5303	0	1741	1	177	1919		1723	0
	GREECE	8886	0	260	9146	8884	0	206	32	754	992	205	0	35	62	1	98		58	0
	IRELAND	2496	419	344	3259	39822	197	1743	7150	268	9161	1638	0	51213	1077	3198	55488		62072	2135
	ISRAEL	558	48	121	727	551	6	705	1304	66	2075	769	5	110	5	156	271		365	0
	NEW ZEALAND	512	512	117	1141	684	0	353	585	30	968	352	0	593	105	67	765		572	0
	NORWAY	5124	37	90	5251	4835	0	6556	103	290	6949	6053	0	1060	49	67	1176		1661	44
	PORTUGAL	2235	7	31	2273	2224	0	1903	1	74	1978	1901	0	178	0	18	196		173	0
	SLOVAKIA	2	1	1	4	0	0	212	120	15	347	212	0	5	16	0	21		0	0
	SPAIN	13686	109	1781	15576	12654	14	8141	570	134	8845	8140	0	3472	101	443	4016		3362	0
	OTHER NON G-10 DEV.	337	1	32	370	598	0	1839	0	190	2029	1839	0	606	0	14	620		403	0
	Total	54847	9098	5313	69258	91206	659	34923	31680	3109	69712	34198	5	75709	11353	6675	93737		87131	3025
	Eastern Europe
	BULGARIA	21	8	0	29	24	0	2	128	0	130	2	18	5	0	2	7		1	0
	CZECH REPUBLIC	4594	83	32	4709	4618	3	708	2528	33	3269	708	0	3097	15	0	3112		3097	1
	HUNGARY	199	52	22	273	311	4	1253	1193	2	2448	1253	48	60	15	8	83		60	0
	KOSOVO	0	0	0	0	0	0	0	0	0	0	0	0	0	0	0	0		0	0
	POLAND	628	243	87	958	588	38	1431	5528	0	6959	1430	620	130	417	80	627		161	2
	ROMANIA	14	85	5	104	56	6	145	918	0	1063	141	384	42	101	7	150		42	61
	RUSSIA	1467	468	64	1999	1414	81	995	2703	6	3704	851	10	584	1230	6	1820		529	475
	TURKEY	11165	263	779	12207	10811	6	706	844	46	1596	886	403	688	112	7	807		784	97
	OTHER E. EUROPE	185	4	1	190	234	2	1203	330	28	1561	1206	0	88	1	3	92		90	0
	Total	18273	1206	990	20469	18056	140	6443	14172	115	20730	6477	1483	4694	1891	113	6698		4764	636
	Latin America and Caribbean
	ANGUILLA	19	0	0	19	19	0	0	0	0	0	0	0	3661	0	49	3710		3613	0
	ARGENTINA	199	213	0	412	274	15	2581	1654	0	4235	2523	196	235	21	0	256		231	0
	BRAZIL	8027	10443	366	18836	3528	12	13447	19376	2	32825	13420	0	2564	1321	741	4626		2057	50
	CHILE	5381	34	890	6305	5430	1	154	510	0	664	87	0	618	2158	295	3071		645	0
	COLOMBIA	2257	184	69	2510	2113	12	561	1307	2	1870	548	0	357	76	61	494		377	2
	COSTA RICA	391	85	10	486	428	54	18	406	0	424	17	199	0	7	0	7		9	7
	DOMINICAN REPUBLIC	474	12	0	486	494	0	208	341	0	549	254	19	15	0	0	15		30	0
	ECUADOR	92	64	4	160	118	44	75	117	0	192	74	117	3	0	0	3		3	0
	EL SALVADOR	213	10	0	223	239	10	111	152	0	263	111	152	10	0	0	10		37	0
	FRENCH GUIANA	0	0	0	0	0	0	0	0	0	0	0	0	0	0	0	0		0	0
	GUATEMALA	987	110	0	1097	1037	75	55	338	0	393	55	81	2	0	0	2		3	0
	HONDURAS	109	8	0	117	144	0	42	100	0	142	42	27	68	0	0	68		69	0
	MEXICO	1637	4642	879	7158	1455	264	3428	23870	214	27512	3881	372	1364	7989	383	9736		1724	8
	MONTSERRAT	0	0	0	0	0	0	0	0	0	0	0	0	0	0	0	0		0	0
	PERU	1806	87	36	1929	1815	16	383	919	23	1325	383	246	142	40	16	198		88	2
	URUGUAY	309	4	13	326	310	0	208	547	117	872	186	48	23	48	1	72		26	2
	VENEZUELA	3	1	0	4	10	0	505	20	26	551	2671	0	16	0	0	16		29	0
	OTHER LAT. AM. & CAR.	333	178	2	513	407	63	154	570	70	794	159	96	15329	1	623	15953		20527	2
	Total	22237	16075	2269	40581	17821	566	21930	50227	454	72611	24411	1553	24407	11661	2169	38237		29468	73
	Asia and Pacific
	CHINA-MAINLAND	22214	5634	1904	29752	18763	1481	19746	13991	536	34273	19688	3522	8254	3804	287	12345		7747	863
	INDIA	14399	2879	109	17387	11040	19	6050	15397	2	21449	6008	4	5825	4447	632	10904		5568	249
	INDONESIA	1148	693	33	1874	1346	923	3345	2496	8	5849	3382	483	225	790	11	1026		245	180
	KOREA, SOUTH	5848	3250	382	9480	4617	615	15778	16691	367	32836	15091	1212	3588	2366	1112	7066		3460	212
	KUWAIT	597	21	71	689	657	0	6728	168	6	6902	6719	0	958	41	18	1017		959	28
	MALAYSIA	1872	1170	151	3193	1540	613	9	4551	2	4562	9	389	490	427	10	927		493	201
	PAKISTAN	124	7	7	138	129	3	83	991	0	1074	83	9	1	0	3	4		1	0
	PHILIPPINES	1279	1113	7	2399	1503	1012	298	2277	12	2587	295	54	99	191	5	295		101	0
	QATAR	2400	236	37	2673	2433	200	517	0	58	575	472	0	431	0	5	436		40	0
	SAUDI ARABIA	1745	610	430	2785	1709	24	13546	109	104	13759	13489	0	286	140	87	513		334	0
	TAIWAN	2855	1460	183	4498	2571	506	5024	7823	32	12879	5023	11	7581	444	230	8255		7620	242
	THAILAND	550	975	120	1645	572	3	2511	3685	26	6222	2511	0	226	167	20	413		232	1
	UNITED ARAB EMIRATES	2967	725	404	4096	3866	718	1590	3089	50	4729	1658	829	815	82	110	1007		922	72
	WEST BANK AND GAZA	0	0	0	0	0	0	0	0	0	0	0	0	0	0	0	0		0	0
	OTHER ASIA AND PACIFIC	1683	182	27	1892	2201	22	1576	2787	24	4387	1866	1449	517	88	20	625		940	60
	Total	59681	18955	3865	82501	52947	6139	76801	74055	1227	152083	76294	7962	29296	12987	2550	44833		28662	2108
	Africa
	ALGERIA	4	176	0	180	4	0	0	551	0	551	0	130	0	11	0	11		0	0
	EGYPT	297	4	0	301	347	4	7188	586	0	7774	7188	19	25	15	0	40		91	15
	GHANA	72	0	1	73	83	0	365	0	1	366	997	0	0	0	0	0		0	0
	KENYA	77	27	1	105	76	21	180	425	0	605	180	23	7	0	0	7		7	0
	MOROCCO	275	109	11	395	285	15	31	122	0	153	31	0	2	0	0	2		2	0
	NIGERIA	449	16	20	485	512	3	4692	832	14	5538	4692	0	19	9	1	29		19	7
	SAINT HELENA	0	0	0	0	0	0	0	0	0	0	0	0	0	0	0	0		0	0
	SOUTH AFRICA	2063	179	477	2719	2147	0	845	1902	5	2752	569	0	1012	1366	701	3079		1016	45
	SOUTH SUDAN	0	0	0	0	0	0	0	0	0	0	0	0	0	0	0	0		0	0
	OTHER AFRICA	105	117	0	222	103	11	1180	652	69	1901	1377	43	135	31	6	172		408	0
	Total	3342	628	510	4480	3557	54	14481	5070	89	19640	15034	215	1200	1432	708	3340		1543	67
	Banking Centers
	BAHAMAS	309	3	0	312	1854	0	19	121	28	168	16	0	7038	6	51	7095		7912	5
	BAHRAIN	322	44	27	393	824	27	177	199	1	377	177	0	5	0	0	5		3	0
	BERMUDA	603	18	2	623	352	42	11	0	0	11	11	0	12905	51	968	13924		14603	17
	CAYMAN ISLANDS	872	37	3	912	14875	181	245	4	26	275	185	2	313242	741	11026	325009		344565	751
	HONG KONG	10589	2109	486	13184	11658	2543	121	14164	78	14363	160	2	7208	4853	528	12589		7334	1157
	LEBANON	1010	42	15	1067	1190	40	430	58	4	492	430	23	0	0	0	0		0	0
	MAURITIUS	129	90	21	240	157	121	0	77	0	77	0	0	715	115	77	907		981	106
	PANAMA	1673	132	22	1827	1994	213	254	682	133	1069	429	593	264	1	5	270		450	0
	SINGAPORE	7750	2955	362	11067	9389	2361	26454	18765	134	45353	25982	22	6337	3612	531	10480		6598	3701
	OTHER BANKING CENTERS	466	42	3	511	4064	48	186	40	2	228	231	0	8221	576	1625	10422		10077	557
	Total	23723	5472	941	30136	46357	5576	27897	34110	406	62413	27621	642	355935	9955	14811	380701		392523	6294
	International & Regional Organizations
	AFRICAN	0	0	0	0	0	0	671	0	271	942	661	0	0	0	0	0		0	0
	ASIAN	0	0	0	0	0	0	3990	0	503	4493	3776	0	0	0	0	0		0	0
	CARIBBEAN	0	0	0	0	0	0	0	0	0	0	0	0	0	0	0	0		0	0
	EUROPEAN	0	0	0	0	0	0	16778	0	673	17451	16315	0	0	0	0	0		0	0
	INTERNATIONAL	0	0	0	0	0	0	10367	0	3510	13877	9333	0	0	0	0	0		0	0
	LATIN AMERICAN	0	0	0	0	0	0	4811	0	532	5343	4744	0	0	0	0	0		0	0
	MIDDLE EASTERN	0	0	0	0	0	0	31	0	0	31	31	0	0	0	0	0		0	0
	Total	0	0	0	0	0	0	36648	0	5489	42137	34860	0	0	0	0	0		0	0
	UNITED STATES	45152	310433	21938	377523	37512	10239	61863	3088948	14623	3165434	59666	26611	73103	3043944	56156	3173203		66733	16025
	Grand Total	588683	479512	91990	1160185	526749	105516	466676	3687058	71661	4225395	451224	45748	853668	3346239	131325	4331232		900725	99513

## Sheet: All Banks - Table 4.2
	Country Exposure Lending Survey /1: September 30, 2017 Table 4.2 - U.S. Banks' Claims by Sector (Other - Households & Corporate) of Obligor/Debtor ($ Millions) All U.S. Banks - Group A
		Claims on Other Sector
		Ultimate Risk Claims /2								Immediate Counterparty Basis Claims /6
		Cross-Border Claims			Claims on Local Residents					Cross-Border Claims			Claims on Local Residents
		Corporate	Households	Total (Other)	Corporate	Households	Total (Other)	Fair Value of Derivatives /3	Total Claims	Corporate	Households	Total (Other)	Corporate		Households	Total (Other)
	G-10 and Luxembourg
	BELGIUM	5625	34	5659	140	17	157	342	6158	4163	36	4199	34		1	35
	CANADA	20088	2099	22187	24172	9081	33253	2632	58072	18629	1912	20541	8365		17	8382
	FRANCE	23559	749	24308	6909	1307	8216	795	33319	22511	747	23258	187		5	192
	GERMANY	29534	1329	30863	1736	499	2235	2541	35639	24305	1335	25640	409		11	420
	ITALY	7752	224	7976	2826	1237	4063	437	12476	6844	219	7063	393		26	419
	JAPAN	23682	265	23947	27628	1720	29348	809	54104	20498	240	20738	1383		0	1383
	LUXEMBOURG	12606	277	12883	1776	0	1776	1396	16055	17953	47	18000	50		0	50
	NETHERLANDS	26897	318	27215	1179	474	1653	1617	30485	34736	306	35042	908		0	908
	SWEDEN	5375	58	5433	90	192	282	123	5838	5048	61	5109	1		0	1
	SWITZERLAND	12086	354	12440	3644	3512	7156	1792	21388	11200	325	11525	3527		3118	6645
	UNITED KINGDOM	21658	3691	25349	45781	12208	57989	6412	89750	22029	3296	25325	13922		2797	16719
	Total	188862	9398	198260	115881	30247	146128	18896	363284	187916	8524	196440	29179		5975	35154
	Non G-10 Developed Countries
	AUSTRALIA	7513	247	7760	14049	12436	26485	479	34724	7057	251	7308	2854		0	2854
	AUSTRIA	3216	18	3234	36	31	67	35	3336	4483	17	4500	0		0	0
	CYPRUS	1431	8	1439	0	0	0	25	1464	1693	8	1701	0		0	0
	DENMARK	2317	13	2330	22	0	22	347	2699	1859	12	1871	0		0	0
	FINLAND	2478	2	2480	92	1	93	76	2649	2053	3	2056	0		0	0
	GREECE	505	46	551	91	0	91	3	645	726	32	758	0		0	0
	IRELAND	12319	222	12541	1660	179	1839	518	14898	14187	102	14289	489		0	489
	ISRAEL	2911	543	3454	272	0	272	174	3900	2275	506	2781	259		0	259
	NEW ZEALAND	757	41	798	520	157	677	90	1565	1024	40	1064	5		0	5
	NORWAY	2616	23	2639	32	0	32	114	2785	2189	18	2207	0		0	0
	PORTUGAL	913	45	958	47	0	47	82	1087	762	51	813	18		0	18
	SLOVAKIA	134	0	134	246	0	246	5	385	139	1	140	44		0	44
	SPAIN	10693	595	11288	1584	338	1922	799	14009	9956	588	10544	171		0	171
	OTHER NON G-10 DEV.	524	80	604	0	0	0	19	623	424	92	516	0		0	0
	Total	48327	1883	50210	18651	13142	31793	2766	84769	48827	1721	50548	3840		0	3840
	Eastern Europe
	BULGARIA	14	1	15	51	0	51	4	70	39	1	40	32		0	32
	CZECH REPUBLIC	310	60	370	826	0	826	58	1254	334	59	393	427		0	427
	HUNGARY	191	9	200	458	0	458	6	664	202	8	210	200		0	200
	KOSOVO	0	0	0	0	0	0	0	0	0	0	0	0		0	0
	POLAND	651	6	657	2801	1856	4657	43	5357	641	5	646	620		19	639
	ROMANIA	95	3	98	362	0	362	4	464	136	3	139	172		0	172
	RUSSIA	3082	73	3155	1533	914	2447	129	5731	2898	79	2977	386		8	394
	TURKEY	3203	119	3322	1062	0	1062	107	4491	2911	119	3030	269		0	269
	OTHER E. EUROPE	624	17	641	225	2	227	1	869	939	11	950	7		0	7
	Total	8170	288	8458	7318	2772	10090	352	18900	8100	285	8385	2113		27	2140
	Latin America and Caribbean
	ANGUILLA	75	0	75	0	0	0	1	76	80	0	80	0		0	0
	ARGENTINA	1510	283	1793	1558	340	1898	31	3722	1785	398	2183	494		45	539
	BRAZIL	22024	1410	23434	5161	1859	7020	1169	31623	17879	1523	19402	850		0	850
	CHILE	2766	96	2862	82	4	86	188	3136	2810	147	2957	0		2	2
	COLOMBIA	2259	238	2497	855	1494	2349	123	4969	2560	229	2789	2		0	2
	COSTA RICA	253	21	274	28	1	29	16	319	313	36	349	2		0	2
	DOMINICAN REPUBLIC	295	92	387	100	1	101	1	489	437	164	601	25		0	25
	ECUADOR	256	144	400	286	2	288	0	688	519	146	665	324		0	324
	EL SALVADOR	115	39	154	26	0	26	0	180	224	62	286	33		0	33
	FRENCH GUIANA	0	0	0	0	0	0	0	0	0	0	0	0		0	0
	GUATEMALA	581	161	742	7	1	8	17	767	590	204	794	2		0	2
	HONDURAS	44	21	65	16	0	16	3	84	144	43	187	5		0	5
	MEXICO	13998	2886	16884	14372	18932	33304	804	50992	15469	4022	19491	519		0	519
	MONTSERRAT	0	0	0	0	0	0	0	0	0	0	0	0		0	0
	PERU	1461	204	1665	526	3	529	85	2279	1494	190	1684	161		0	161
	URUGUAY	457	56	513	155	9	164	6	683	596	116	712	123		7	130
	VENEZUELA	293	1005	1298	7	6	13	0	1311	458	1398	1856	1		0	1
	OTHER LAT. AM. & CAR.	14770	321	15091	316	337	653	244	15988	19218	524	19742	139		205	344
	Total	61157	6977	68134	23495	22989	46484	2688	117306	64576	9202	73778	2680		259	2939
	Asia and Pacific
	CHINA-MAINLAND	24190	2131	26321	9037	3108	12145	318	38784	17990	2446	20436	1746		173	1919
	INDIA	17224	82	17306	8601	4150	12751	405	30462	15838	68	15906	3273		0	3273
	INDONESIA	1940	1209	3149	2134	916	3050	94	6293	2425	1263	3688	1002		914	1916
	KOREA, SOUTH	15717	51	15768	6761	16185	22946	668	39382	12374	49	12423	2606		61	2667
	KUWAIT	484	130	614	20	0	20	2	636	461	183	644	19		0	19
	MALAYSIA	844	329	1173	1215	4211	5426	90	6689	799	330	1129	839		0	839
	PAKISTAN	86	38	124	162	0	162	0	286	100	38	138	30		0	30
	PHILIPPINES	837	307	1144	594	1167	1761	59	2964	471	379	850	124		4	128
	QATAR	1227	34	1261	19	0	19	864	2144	1104	71	1175	5		0	5
	SAUDI ARABIA	1863	252	2115	1653	0	1653	36	3804	2718	131	2849	710		0	710
	TAIWAN	12396	391	12787	6026	7437	13463	48	26298	11635	441	12076	3636		0	3636
	THAILAND	1593	144	1737	1032	2078	3110	103	4950	1572	174	1746	91		1	92
	UNITED ARAB EMIRATES	1850	514	2364	1445	1449	2894	140	5398	1449	824	2273	1030		718	1748
	WEST BANK AND GAZA	0	0	0	0	0	0	0	0	0	0	0	0		0	0
	OTHER ASIA AND PACIFIC	3923	144	4067	797	137	934	133	5134	4961	175	5136	333		0	333
	Total	84174	5756	89930	39496	40838	80334	2960	173224	73897	6572	80469	15444		1871	17315
	Africa
	ALGERIA	33	0	33	269	0	269	0	302	33	0	33	16		0	16
	EGYPT	152	54	206	172	0	172	0	378	359	54	413	32		0	32
	GHANA	140	1	141	0	0	0	0	141	48	3	51	0		0	0
	KENYA	47	10	57	277	17	294	1	352	49	14	63	138		0	138
	MOROCCO	81	1	82	88	0	88	7	177	94	1	95	0		0	0
	NIGERIA	118	18	136	320	0	320	26	482	102	17	119	132		0	132
	SAINT HELENA	0	0	0	0	0	0	0	0	0	0	0	0		0	0
	SOUTH AFRICA	3231	19	3250	3240	0	3240	81	6571	2468	25	2493	115		0	115
	SOUTH SUDAN	0	0	0	0	0	0	0	0	0	0	0	0		0	0
	OTHER AFRICA	1270	12	1282	524	5	529	90	1901	2035	28	2063	170		0	170
	Total	5072	115	5187	4890	22	4912	205	10304	5188	142	5330	603		0	603
	Banking Centers
	BAHAMAS	2719	135	2854	69	3	72	41	2967	3340	121	3461	28		0	28
	BAHRAIN	149	48	197	184	0	184	0	381	200	87	287	18		0	18
	BERMUDA	8829	46	8875	27	3	30	365	9270	7558	41	7599	2		0	2
	CAYMAN ISLANDS	25108	117	25225	378	92	470	329	26024	26254	96	26350	4		4	8
	HONG KONG	9730	2344	12074	8039	8912	16951	445	29470	8925	2571	11496	7654		976	8630
	LEBANON	80	23	103	82	0	82	0	185	73	26	99	80		0	80
	MAURITIUS	567	6	573	199	0	199	5	777	924	6	930	8		0	8
	PANAMA	1702	74	1776	185	6	191	118	2085	3035	111	3146	198		0	198
	SINGAPORE	4780	616	5396	4732	10831	15563	556	21515	3682	777	4459	4765		2190	6955
	OTHER BANKING CENTERS	10099	425	10524	432	4	436	844	11804	10345	449	10794	752		3	755
	Total	63763	3834	67597	14327	19851	34178	2703	104478	64336	4285	68621	13509		3173	16682
	International & Regional Organizations
	AFRICAN	0	0	0	0	0	0	0	0	0	0	0	0		0	0
	ASIAN	0	0	0	0	0	0	0	0	0	0	0	0		0	0
	CARIBBEAN	0	0	0	0	0	0	0	0	0	0	0	0		0	0
	EUROPEAN	0	0	0	0	0	0	0	0	0	0	0	0		0	0
	INTERNATIONAL	0	0	0	0	0	0	0	0	0	0	0	0		0	0
	LATIN AMERICAN	0	0	0	0	0	0	0	0	0	0	0	0		0	0
	MIDDLE EASTERN	0	0	0	0	0	0	0	0	0	0	0	0		0	0
	Total	0	0	0	0	0	0	0	0	0	0	0	0		0	0
	UNITED STATES	118357	20454	138811	2754279	3124686	5878965	47547	6065323	108638	20330	128968	71128		41319	112447
	Grand Total	577882	48705	626587	2978337	3254547	6232884	78117	6937588	561478	51061	612539	138496		52624	191120

## Sheet: LFI - Table 1
	Country Exposure Lending Survey /1: September 30, 2017 Table 1 - Claims On Foreign Obligors Held by U.S. Banks on an Ultimate Risk Basis (Adjusted to Reflect Guarantees and Other Risk Transfers) & Off-Balance-Sheet Items ($ Millions) Large Financial Institutions (LFI) - Group B
		Claims - Ultimate-Risk Basis /2							Off-Balance Sheet Items
			Claims on Local Residents (Excluding Claims from the Fair Value of Derivative Products)						Cross-Border and Local Commitments and Guarantees		Credit Derivatives (By Reference Entity)
											Gross		Gross-Net /5
		Cross-border Claims (Excluding Claims from the Fair Value of Derivative Products)	Total	In Non-Local Currency	In Local Currency	Claims Resulting From the Fair Value of Derivative Products /3	Country Risk Claims /4		Unused Commitments	Guarantees (Excluding Credit Derivatives Sold)	Total Credit Derivatives Sold	Total Credit Derivatives Purchased	Total Credit Derivatives Sold		Total Credit Derivatives Purchased	Trade Finance
		(A)	(B)	(B1)	(B2 = B - B1)	(C)	(D = A+B+C)
	G-10 and Luxembourg
	BELGIUM	17845	6008	1130	4878	2181	26034		4682	233	22236	23633	11461		12857	103
	CANADA	57036	39604	7538	32066	15489	112129		39262	9340	37696	33594	21639		17537	224
	FRANCE	168179	11980	279	11701	13989	194148		86166	4005	249067	255211	122785		128933	300
	GERMANY	144117	112145	553	111592	25241	281503		44918	4115	214046	218961	107932		112846	508
	ITALY	42278	3883	517	3366	18726	64887		7170	748	233001	242468	64778		74235	515
	JAPAN	105242	276926	55362	221564	12691	394859		79064	3816	123420	127437	55251		59265	87
	LUXEMBOURG	45833	7996	1653	6343	6786	60615		11423	3145	37223	37505	16949		17229	608
	NETHERLANDS	57433	9163	27	9136	15146	81742		24328	3195	125310	129982	60185		64860	845
	SWEDEN	23621	651	10	641	1370	25642		6305	294	38560	39285	20862		21587	88
	SWITZERLAND	27210	23553	6961	16592	6052	56815		16203	3963	73799	73614	41365		41184	892
	UNITED KINGDOM	64067	351403	102433	248970	47270	462740		106489	10503	328172	326726	169379		168066	1259
	Total	752861	843312	176463	666849	164941	1761114		426010	43357	1482530	1508416	692586		718599	5429
	Non G-10 Developed Countries
	AUSTRALIA	26439	58636	3262	55374	3877	88952		20719	1863	51815	52543	25729		26461	491
	AUSTRIA	12485	1	0	1	619	13105		1682	277	12600	13539	5834		6774	124
	CYPRUS	2895	0	0	0	140	3035		1	20	457	439	171		152	0
	DENMARK	9547	201	1	200	1868	11616		7422	153	15358	15755	8471		8868	11
	FINLAND	10242	45	20	25	891	11178		1713	287	19693	19723	10145		10157	19
	GREECE	9566	185	0	185	1018	10769		1843	178	4140	4119	2451		2431	31
	IRELAND	61724	3919	1351	2568	4208	69851		8204	1571	17010	16978	9100		9067	75
	ISRAEL	3481	1609	283	1326	514	5604		1292	366	3517	3466	1772		1722	91
	NEW ZEALAND	1873	1583	5	1578	292	3748		581	105	2391	2369	1527		1504	7
	NORWAY	12582	185	44	141	556	13323		3138	189	12120	12433	6493		6806	109
	PORTUGAL	4953	55	18	37	203	5211		581	70	24175	23558	10914		10296	71
	SLOVAKIA	349	383	45	338	21	753		50	41	1636	1668	696		728	0
	SPAIN	35424	2057	168	1889	3090	40571		6291	1362	80863	82817	34312		36254	438
	OTHER NON G-10 DEV.	3132	1	0	1	255	3388		412	49	862	769	452		360	0
	Total	194692	68860	5197	63663	17552	281104		53929	6531	246637	250176	118067		121580	1467
	Eastern Europe
	BULGARIA	37	187	28	159	6	230		24	77	2073	2030	994		952	0
	CZECH REPUBLIC	8670	3451	421	3030	123	12244		548	327	1100	1141	565		605	5
	HUNGARY	1674	1705	243	1462	38	3417		461	295	3648	3562	1452		1365	29
	POLAND	2610	10750	1248	9502	210	13570		4023	573	3945	4005	1655		1715	28
	ROMANIA	275	1466	595	871	16	1757		80	188	1444	1412	769		736	8
	RUSSIA	5775	6810	1043	5767	205	12790		1897	328	39989	39545	16179		15736	273
	TURKEY	15686	2281	775	1506	939	18906		526	191	39909	37059	16398		13545	3390
	OTHER E. EUROPE	1863	562	10	552	33	2458		52	54	6869	6948	3565		3644	126
	Total	36590	27212	4363	22849	1570	65372		7611	2033	98977	95702	41577		38298	3859
	Latin America and Caribbean
	ANGUILLA	3408	0	0	0	50	3458		106	0	0	0	0		0	0
	ARGENTINA	3896	2989	419	2570	6	6891		97	100	4146	4338	2563		2755	147
	BRAZIL	40490	38062	685	37377	2277	80829		5207	1869	35442	38081	12949		15588	5412
	CHILE	7766	2725	0	2725	1328	11819		503	165	5197	5718	2412		2933	2395
	COLOMBIA	4666	3907	17	3890	251	8824		2097	388	9159	10167	3646		4655	847
	COSTA RICA	496	524	256	268	26	1046		47	90	7	10	6		10	123
	DOMINICAN REPUBLIC	801	453	43	410	1	1255		13	125	0	5	0		5	206
	ECUADOR	339	443	443	0	4	786		76	257	12	19	12		19	93
	EL SALVADOR	361	188	187	1	0	549		142	11	46	56	36		46	92
	GUATEMALA	1454	455	158	297	17	1926		31	126	0	20	0		20	657
	HONDURAS	230	124	30	94	3	357		13	27	0	50	0		50	35
	MEXICO	18791	66985	1109	65876	2182	87958		23012	1669	30938	31484	13127		13671	730
	PERU	3433	1563	400	1163	158	5154		197	309	4960	5344	2517		2900	578
	URUGUAY	923	748	163	585	123	1794		54	104	104	158	104		158	194
	VENEZUELA	884	27	1	26	26	937		29	10	6632	6638	3073		3078	0
	OTHER LAT. AM. & CAR.	27121	892	200	692	888	28901		1149	696	370	258	295		183	431
	Total	115059	120085	4111	115974	7340	242484		32773	5946	97013	102346	40740		46071	11940
	Asia and Pacific
	CHINA-MAINLAND	71576	34189	7014	27175	3042	108807		5432	1101	47306	47010	22039		21738	5639
	INDIA	43346	34398	3412	30986	1148	78892		8076	1911	6868	6867	3974		3973	7950
	INDONESIA	7749	7029	3386	3643	145	14923		2921	160	12252	12127	5049		4923	548
	KOREA, SOUTH	39806	45251	4729	40522	2528	87585		15456	3985	48991	49311	23641		22127	5650
	KUWAIT	7805	250	48	202	90	8145		131	226	60	51	60		51	569
	MALAYSIA	3194	11550	2020	9530	253	14997		6600	420	14245	13503	7992		7250	254
	PAKISTAN	316	1160	42	1118	9	1485		165	24	21	12	21		12	102
	PHILIPPINES	2724	5280	1186	4094	83	8087		3842	252	8587	8540	3517		3471	363
	QATAR	4478	255	206	49	964	5697		39	142	3429	3917	1989		2477	957
	SAUDI ARABIA	12893	2494	734	1760	623	16010		1807	343	3291	3344	1618		1673	886
	TAIWAN	26801	22998	5157	17841	492	50291		14165	370	157	125	149		117	137
	THAILAND	3262	7823	79	7744	268	11353		5805	335	3569	3722	1776		1928	54
	UNITED ARAB EMIRATES	7115	6790	3357	3433	701	14606		3601	1054	4481	6563	2764		4846	774
	WEST BANK AND GAZA	0	0	0	0	0	0		2	9	0	0	0		0	2
	OTHER ASIA AND PACIFIC	7094	3976	1746	2230	204	11274		1861	484	4418	3980	2367		1929	1161
	Total	238159	183443	33116	150327	10550	432152		69903	10816	157675	159072	76956		76515	25046
	Africa
	ALGERIA	37	1007	147	860	0	1044		318	211	0	0	0		0	128
	EGYPT	7699	777	70	707	0	8476		81	36	272	711	148		587	287
	GHANA	577	0	0	0	2	579		190	68	0	0	0		0	182
	KENYA	318	746	167	579	2	1066		107	209	38	10	38		10	55
	MOROCCO	378	319	15	304	18	715		348	48	220	211	142		133	970
	NIGERIA	5275	1177	125	1052	61	6513		784	355	76	153	76		153	546
	SOUTH AFRICA	6708	6687	157	6530	1264	14659		1817	261	21632	21263	9609		9237	437
	SOUTH SUDAN	0	0	0	0	0	0		0	0	0	0	0		0	0
	OTHER AFRICA	2366	1329	196	1133	164	3859		947	274	2059	2250	726		917	257
	Total	23358	12042	877	11165	1511	36911		4592	1462	24297	24598	10739		11037	2862
	Banking Centers
	BAHAMAS	9171	198	30	168	118	9487		169	72	15	0	15		0	147
	BAHRAIN	602	427	45	382	28	1057		261	75	190	203	134		147	25
	BERMUDA	18076	95	71	24	1146	19317		6006	4661	4395	4487	1982		2073	248
	CAYMAN ISLANDS	276328	1236	656	580	11287	288851		42419	2579	14743	13126	9950		8333	361
	HONG KONG	24324	36810	7869	28941	1530	62664		14509	945	8281	8369	5093		5173	870
	LEBANON	1524	182	142	40	19	1725		153	128	535	834	337		636	569
	MAURITIUS	1344	481	199	282	103	1928		166	64	10	10	10		10	280
	PANAMA	3093	993	977	16	250	4336		816	249	4883	5462	2339		2920	279
	SINGAPORE	38521	40274	11077	29197	1544	80339		16400	1045	5910	5858	3633		3575	821
	OTHER BANKING CENTERS	18528	1062	987	75	2449	22039		5368	1752	7043	8533	2354		3776	755
	Total	391511	81758	22053	59705	18474	491743		86267	11570	46005	46882	25847		26643	4355
	International & Regional Organizations
	AFRICAN	502	0	0	0	271	773		0	0	0	0	0		0	0
	ASIAN	1735	0	0	0	503	2238		29	0	0	0	0		0	199
	EUROPEAN	12406	0	0	0	673	13079		3	34	99	107	99		107	1
	INTERNATIONAL	5402	0	0	0	3508	8910		110	110	0	0	0		0	142
	LATIN AMERICAN	1981	0	0	0	532	2513		89	3	0	0	0		0	95
	MIDDLE EASTERN	31	0	0	0	0	31		0	0	0	0	0		0	0
	Total	22057	0	0	0	5487	27544		231	147	99	107	99		107	437
	UNITED STATES	133239	7232473	22446	7210027	121889	7487601		3062015	385597	1042436	1113266	550117		620604	13531
	Grand Total	1907526	8569185	268626	8300559	349314	10826025		3743331	467459	3195669	3300565	1556728		1659454	68926

## Sheet: LFI - Table 2
	Country Exposure Lending Survey /1: September 30, 2017 Table 2 - Claims On Foreign Obligors Held by U.S. Banks on an Immediate-Counterparty Basis & Risk Transfers ($ Millions) Large Financial Institutions (LFI) - Group B
		Claims - Immediate-Counterparty Basis /6					Risk Transfers
		Cross-Border Claims (Excluding Claims from the Fair Value of Derivative Products)	Claims on Local Residents in Non-Local Currency (Excluding Claims from the Fair Value of Derivative Products)	Remaining Maturity (less than or equal to 1 year)	Claims on Local Residents in Local Currency (Excluding Claims from the Fair Value of Derivative Products)	Total Cross-Border and Local Claims on Immediate-Counterparty Basis (Excluding claims from the Fair Value of Derivative Products)	Outward Risk Transfers /7	Inward Risk Transfers /8	Total Cross-Border and Local Claims on Ultimate-Risk Basis (Excluding claims from the Fair value of Derivative Products)
	G-10 and Luxembourg
	BELGIUM	16581	1093	12034	4825	22499	907	2261	23853
	CANADA	54627	8156	41638	32935	95718	5074	5997	96640
	FRANCE	159742	203	134558	11397	171342	938	9755	180159
	GERMANY	131644	563	93621	111202	243409	4710	17565	256262
	ITALY	41180	526	30780	3662	45368	606	1397	46161
	JAPAN	83289	57665	122422	219763	360717	1782	23232	382168
	LUXEMBOURG	55091	1665	36937	6342	63098	11528	2258	53829
	NETHERLANDS	62367	57	34173	8746	71170	11663	7088	66596
	SWEDEN	22957	10	18872	643	23610	1742	2403	24272
	SWITZERLAND	25012	6959	26687	16592	48563	2220	4419	50763
	UNITED KINGDOM	68083	108195	136901	249735	426013	30303	19753	415470
	Total	720573	185092	688623	665842	1571507	71473	96128	1596173
	Non G-10 Developed Countries
	AUSTRALIA	25884	4104	16874	57951	87939	5885	3020	85075
	AUSTRIA	13576	0	6951	2	13578	1485	395	12486
	CYPRUS	3377	0	2095	0	3377	615	133	2895
	DENMARK	7718	1	7169	202	7921	468	2298	9748
	FINLAND	10777	20	7737	27	10824	1118	581	10287
	GREECE	9785	0	8864	220	10005	275	22	9751
	IRELAND	70547	2777	58750	2568	75892	12844	2597	65643
	ISRAEL	3693	270	2765	1353	5316	961	740	5090
	NEW ZEALAND	2125	5	1531	1830	3960	653	148	3456
	NORWAY	12437	44	10716	142	12623	932	1075	12767
	PORTUGAL	4788	18	4066	96	4902	105	211	5008
	SLOVAKIA	346	44	260	435	825	101	7	732
	SPAIN	34141	185	24836	2043	36369	611	1722	37481
	OTHER NON G-10 DEV.	3113	0	2637	1	3114	378	396	3133
	Total	202307	7468	155251	66870	276645	26431	13345	263552
	Eastern Europe
	BULGARIA	56	50	84	159	265	41	0	224
	CZECH REPUBLIC	8711	431	8484	3104	12246	124	2	12121
	HUNGARY	1793	251	1321	1534	3578	262	61	3379
	POLAND	2667	1299	2561	9756	13722	439	78	13360
	ROMANIA	334	623	913	905	1862	122	1	1741
	RUSSIA	5525	960	5085	6120	12605	836	818	12585
	TURKEY	15315	775	13528	1766	17856	1108	1215	17967
	OTHER E. EUROPE	2203	9	1433	552	2764	361	20	2425
	Total	36604	4398	33409	23896	64898	3293	2195	63802
	Latin America and Caribbean
	ANGUILLA	3427	0	3413	0	3427	20	1	3408
	ARGENTINA	4161	516	3468	2903	7580	797	104	6885
	BRAZIL	32996	884	21518	38799	72679	3899	9772	78552
	CHILE	7773	0	5934	2726	10499	223	216	10491
	COLOMBIA	4751	16	3083	4247	9014	984	541	8573
	COSTA RICA	593	262	658	270	1125	123	19	1020
	DOMINICAN REPUBLIC	979	44	699	412	1435	195	17	1254
	ECUADOR	497	485	569	0	982	204	5	782
	EL SALVADOR	524	195	515	0	719	194	23	549
	GUATEMALA	1444	158	1205	301	1903	201	208	1909
	HONDURAS	334	32	252	101	467	115	0	354
	MEXICO	21103	1125	11276	68971	91199	7750	2325	85776
	PERU	3297	425	2189	1293	5015	399	381	4996
	URUGUAY	1011	173	689	588	1772	112	10	1671
	VENEZUELA	3302	1	2629	26	3329	2461	45	911
	OTHER LAT. AM. & CAR.	35452	201	28354	708	36361	9143	793	28013
	Total	121644	4517	86451	121345	247506	26820	14460	235144
	Asia and Pacific
	CHINA-MAINLAND	62456	7452	65126	30231	100139	4869	10498	105765
	INDIA	38059	3543	35362	33149	74751	3682	6676	77744
	INDONESIA	8497	3501	9172	3770	15768	1756	768	14778
	KOREA, SOUTH	34728	4706	35043	41551	80985	1407	5480	85057
	KUWAIT	7894	47	7327	203	8144	247	159	8055
	MALAYSIA	3112	2042	4028	9695	14849	433	329	14744
	PAKISTAN	333	42	273	1189	1564	95	6	1476
	PHILIPPINES	2652	1154	3469	4225	8031	499	473	8004
	QATAR	4001	205	2961	49	4255	292	768	4733
	SAUDI ARABIA	13407	734	8536	1760	15901	996	482	15387
	TAIWAN	25986	4395	29753	18242	48623	251	1432	49799
	THAILAND	3272	95	2885	7836	11203	205	88	11085
	UNITED ARAB EMIRATES	8160	3367	8150	3433	14960	1979	929	13905
	WEST BANK AND GAZA	0	0	0	0	0	0	0	0
	OTHER ASIA AND PACIFIC	8990	1864	8293	2341	13195	2584	462	11070
	Total	221547	33147	220378	157674	412368	19295	28550	421602
	Africa
	ALGERIA	37	146	182	1143	1326	283	0	1044
	EGYPT	8012	70	7731	707	8789	315	3	8476
	GHANA	1129	0	832	0	1129	691	140	577
	KENYA	321	182	477	582	1085	20	2	1064
	MOROCCO	404	15	365	335	754	59	3	697
	NIGERIA	5272	142	3763	1066	6480	92	67	6452
	SOUTH AFRICA	5822	160	3841	6540	12522	350	1225	13395
	SOUTH SUDAN	0	0	0	0	0	0	0	0
	OTHER AFRICA	3606	224	2594	1218	5048	1565	210	3695
	Total	24603	939	19785	11591	37133	3375	1650	35400
	Banking Centers
	BAHAMAS	11363	33	9884	169	11565	2446	249	9369
	BAHRAIN	1197	45	1040	382	1624	598	4	1029
	BERMUDA	16961	37	12431	23	17021	2570	3718	18171
	CAYMAN ISLANDS	305146	798	195919	322	306266	39204	10503	277564
	HONG KONG	24915	11802	31044	32442	69159	13886	5858	61134
	LEBANON	1700	143	893	39	1882	195	19	1706
	MAURITIUS	2016	235	1646	277	2528	710	6	1825
	PANAMA	4646	992	2947	15	5653	1918	350	4086
	SINGAPORE	38690	13012	46957	30045	81747	6679	3718	78795
	OTHER BANKING CENTERS	20470	1323	11873	76	21869	4743	2465	19590
	Total	427104	28420	314634	63790	519314	72949	26890	473269
	International & Regional Organizations
	AFRICAN	492	0	181	0	492	0	10	502
	ASIAN	1521	0	501	0	1521	0	214	1735
	EUROPEAN	11943	0	4288	0	11943	0	465	12406
	INTERNATIONAL	4403	0	1278	0	4403	0	999	5402
	LATIN AMERICAN	1914	0	752	0	1914	0	67	1981
	MIDDLE EASTERN	31	0	31	0	31	0	0	31
	Total	20304	0	7031	0	20304	0	1755	22057
	UNITED STATES	107006	16276	95335	7203760	7327042	238345	277023	7365712
	Grand Total	1881692	280257	1620897	8314768	10476717	461981	461996	10476711

## Sheet: LFI - Table 3
	Country Exposure Lending Survey /1: September 30, 2017 Table 3 - Foreign-Office Liabilities & Memorandum Items ($ Millions) Large Financial Institutions (LFI) - Group B
		Foreign Office Liabilities						Memorandum Items /9
		By Country of Foreign Office							Trading Assets		Collateralized Claims Not Subject to Risk Transfers /11
		Non-Local Currency	Local Currency	Total	By Country of Creditor	Net Due To (or Due From) Own Related Offices in Other Countries		Securities - HTM and AFS	Assets Held for Trading	Offsetting Positions for Trading Book /10	Total Collateral	Of Which Cash	Of Which Same Country		Of Which Resale/Reverse Repurchase Agreements & Securities Lending
	G-10 and Luxembourg
	BELGIUM	32551	9308	41859	18744	-13020		2047	7640	2224	1529	0	822		1529
	CANADA	6081	27702	33783	40710	16083		11873	17315	3148	23276	0	7307		23276
	FRANCE	478	4854	5332	60412	8670		13521	44598	11943	84000	14	44278		84000
	GERMANY	20508	54752	75260	115922	46802		24898	41045	12992	31014	18	13907		31014
	ITALY	240	3159	3399	38591	1110		2527	24822	9670	6009	18	1491		6009
	JAPAN	4973	70236	75209	86541	207500		5847	99426	28914	151149	0	65241		151149
	LUXEMBOURG	20562	14006	34568	87069	-19958		2259	10408	1323	12755	9	722		12755
	NETHERLANDS	27880	7161	35041	59919	-31244		8043	18424	2317	5870	0	1638		5870
	SWEDEN	639	935	1574	10833	-915		1955	6900	1423	6866	0	2638		6866
	SWITZERLAND	8333	1946	10279	40146	14248		1937	7904	193	4179	0	362		4179
	UNITED KINGDOM	966877	251521	1218398	299376	226610		25233	69304	14159	102094	0	48253		102094
	Total	1089122	445580	1534702	858263	455886		100140	347786	88306	428741	59	186659		428741
	Non G-10 Developed Countries
	AUSTRALIA	2909	53211	56120	69813	10815		12923	26109	3509	6746	3	3424		6746
	AUSTRIA	4	81	85	7326	-128		3628	5631	2886	1323	0	613		1323
	CYPRUS	0	0	0	2293	-1		0	1264	12	238	0	153		238
	DENMARK	2276	1121	3397	9892	-3208		28	2926	79	4873	0	408		4873
	FINLAND	482	961	1443	5453	-1251		2386	4618	1948	1368	0	766		1368
	GREECE	68	1975	2043	4013	-1849		0	2378	124	6905	94	1738		6905
	IRELAND	10219	5859	16078	76169	15507		3644	15059	507	29423	8	2930		29423
	ISRAEL	990	1263	2253	4832	-489		270	1464	186	202	0	200		202
	NEW ZEALAND	13	896	909	2169	1050		170	820	47	285	0	107		285
	NORWAY	203	979	1182	7281	-1010		844	2793	163	4664	0	779		4664
	PORTUGAL	14	346	360	2935	-235		56	2188	757	2225	0	140		2225
	SLOVAKIA	119	599	718	834	-214		119	48	30	164	0	155		164
	SPAIN	340	2465	2805	14898	365		2495	18593	4333	5289	0	3280		5289
	OTHER NON G-10 DEV.	0	0	0	4043	0		0	351	3	1776	0	1283		1776
	Total	17637	69756	87393	211951	19352		26563	84242	14584	65481	105	15976		65481
	Eastern Europe
	BULGARIA	179	247	426	1107	-232		49	12	2	0	0	0		0
	CZECH REPUBLIC	807	1683	2490	2356	1173		36	952	222	7931	0	1570		7931
	HUNGARY	599	1192	1791	2468	199		800	1488	536	115	0	56		115
	POLAND	2368	7132	9500	10849	2287		5150	2152	803	34	0	34		34
	ROMANIA	411	1258	1669	1572	-102		505	318	134	94	0	94		94
	RUSSIA	2504	4491	6995	12364	373		737	3928	415	1110	0	1036		1110
	TURKEY	618	1227	1845	3030	821		414	3981	499	2586	0	2058		2586
	OTHER E. EUROPE	209	473	682	2538	-111		45	1074	399	191	0	145		191
	Total	7695	17703	25398	36284	4408		7736	13905	3010	12061	0	4993		12061
	Latin America and Caribbean
	ANGUILLA	1	0	1	1654	1		0	0	0	3023	0	1146		3023
	ARGENTINA	593	1745	2338	2116	1168		462	3190	266	483	0	478		483
	BRAZIL	496	18781	19277	22539	21363		3724	27444	2100	14635	0	11197		14635
	CHILE	4	50	54	931	2606		701	1112	150	18	0	6		18
	COLOMBIA	29	3535	3564	3673	651		256	1062	140	371	0	344		371
	COSTA RICA	221	225	446	480	295		159	144	10	33	0	33		33
	DOMINICAN REPUBLIC	62	283	345	306	111		206	200	32	0	0	0		0
	ECUADOR	495	0	495	519	94		54	66	47	0	0	0		0
	EL SALVADOR	171	0	171	177	101		64	52	20	0	0	0		0
	GUATEMALA	75	219	294	309	179		301	8	3	75	0	75		75
	HONDURAS	34	71	105	83	32		42	101	0	0	0	0		0
	MEXICO	5182	54218	59400	63262	15596		14067	13123	850	3289	0	2732		3289
	PERU	422	767	1189	1789	560		353	573	94	142	0	127		142
	URUGUAY	1822	243	2065	566	3383		0	640	54	0	0	0		0
	VENEZUELA	23	5	28	2803	40		162	256	89	0	0	0		0
	OTHER LAT. AM. & CAR.	614	616	1230	33759	830		375	2123	159	4875	2	1162		4875
	Total	10244	80758	91002	134966	47010		20926	50094	4014	26944	2	17300		26944
	Asia and Pacific
	CHINA-MAINLAND	6488	24267	30755	43278	7064		4449	37549	342	16798	0	120		16798
	INDIA	469	8525	8994	24741	13154		11078	27890	648	3344	0	3336		3344
	INDONESIA	1986	3248	5234	8577	2668		1568	4674	273	328	0	327		328
	KOREA, SOUTH	5094	25351	30445	40639	17639		7973	19242	1408	16399	0	9587		16399
	KUWAIT	93	104	197	5267	56		150	186	0	6555	0	1476		6555
	MALAYSIA	4519	6190	10709	18103	1520		883	2047	26	70	0	70		70
	PAKISTAN	72	811	883	1399	356		411	379	9	293	0	293		293
	PHILIPPINES	2419	3045	5464	6264	1413		241	911	108	1013	0	939		1013
	QATAR	15	49	64	4120	184		2	545	173	375	0	71		375
	SAUDI ARABIA	424	241	665	15558	1806		30	2221	64	6659	0	2626		6659
	TAIWAN	13586	9665	23251	36509	7310		1720	15280	161	9612	0	2382		9612
	THAILAND	1530	5274	6804	9307	1362		1984	4251	59	844	0	790		844
	UNITED ARAB EMIRATES	4959	2433	7392	13975	3197		9	679	173	963	0	375		963
	WEST BANK AND GAZA	0	0	0	1	0		0	0	0	0	0	0		0
	OTHER ASIA AND PACIFIC	3631	1864	5495	11653	-1368		612	2165	123	518	0	386		518
	Total	45285	91067	136352	239391	56361		31110	118019	3567	63771	0	22778		63771
	Africa
	ALGERIA	159	849	1008	767	274		308	42	0	0	0	0		0
	EGYPT	208	487	695	1059	174		415	6586	46	804	0	504		804
	GHANA	0	0	0	207	0		0	288	43	0	0	0		0
	KENYA	244	418	662	823	104		370	132	16	0	0	0		0
	MOROCCO	122	361	483	746	-135		106	60	25	85	0	85		85
	NIGERIA	583	849	1432	3802	-249		184	897	50	4181	0	17		4181
	SOUTH AFRICA	617	3811	4428	9223	2689		1625	4837	673	503	0	377		503
	SOUTH SUDAN	0	0	0	1	0		0	0	0	0	0	0		0
	OTHER AFRICA	699	1085	1784	5615	62		360	737	59	202	0	154		202
	Total	2632	7860	10492	22243	2919		3368	13579	912	5775	0	1137		5775
	Banking Centers
	BAHAMAS	3644	186	3830	6665	261		53	502	3	5409	0	1025		5409
	BAHRAIN	273	255	528	1162	-94		179	185	32	238	0	238		238
	BERMUDA	317	0	317	14897	2779		237	6103	127	2089	2	681		2089
	CAYMAN ISLANDS	91940	2	91942	184255	-60640		72615	20728	640	109042	92	23745		109042
	HONG KONG	48162	27091	75253	56787	350		6788	12106	1977	2213	2	511		2213
	LEBANON	151	32	183	2952	0		0	1023	128	0	0	0		0
	MAURITIUS	239	1	240	2732	11420		65	474	2	51	0	40		51
	PANAMA	1033	14	1047	1554	-34		455	417	86	101	0	50		101
	SINGAPORE	52637	19663	72300	58598	28379		10334	8180	299	24219	0	10565		24219
	OTHER BANKING CENTERS	19170	2628	21798	26764	-11174		699	4297	196	1652	0	244		1652
	Total	217566	49872	267438	356366	-28753		91425	54015	3490	145014	96	37099		145014
	International & Regional Organizations
	AFRICAN	0	0	0	84	0		141	256	8	0	0	0		0
	ASIAN	0	0	0	126	0		723	686	153	0	0	0		0
	EUROPEAN	0	0	0	2664	0		6468	5318	970	36	0	0		36
	INTERNATIONAL	0	0	0	1524	0		1730	2040	323	89	0	12		89
	LATIN AMERICAN	0	0	0	64	0		812	919	12	0	0	0		0
	MIDDLE EASTERN	0	0	0	63	0		0	0	0	31	0	0		31
	Total	0	0	0	4525	0		9874	9219	1466	156	0	12		156
	UNITED STATES	0	0	0	217988	-557362		1446466	767588	95166	601678	26	463954		601678
	Grand Total	1390181	762596	2152777	2081977	-179		1737608	1458447	214515	1349621	288	749908		1349621

## Sheet: LFI - Table 4.1
	Country Exposure Lending Survey /1: September 30, 2017 Table 4.1 - U.S. Banks' Claims by Sector (Banking, Public and Non-Bank Financial) of Obligor/Debtor ($ Millions) Large Financial Institutions (LFI) - Group B
		Claims on Banking Sector						Claims on Public Sector						Claims on Non-Bank Financial Sector
		Ultimate Risk Claims /2				Immediate Counterparty Basis Claims /6		Ultimate Risk Claims /2				Immediate Counterparty Basis Claims /6		Ultimate Risk Claims /2					Immediate Counterparty Basis Claims /6
		Cross-Border Claims	Claims on Local Residents	Fair Value of Derivatives /3	Total Claims	Cross-Border Claims	Claims on Local Residents in Non-Local Currency	Cross-Border Claims	Claims on Local Residents	Fair Value of Derivatives /3	Total Claims	Cross-Border Claims	Claims on Local Residents in Non-Local Currency	Cross-Border Claims	Claims on Local Residents	Fair Value of Derivatives /3	Total Claims		Cross-Border Claims	Claims on Local Residents in Non-Local Currency
	G-10 and Luxembourg
	BELGIUM	2523	870	1182	4575	2946	736	8184	4695	641	13520	8059	47	2027	298	16	2341		1729	275
	CANADA	16535	4681	5045	26261	14397	189	3926	10691	2025	16642	3839	204	23804	5128	6197	35129		24018	628
	FRANCE	30287	552	7709	38548	23958	1	30473	3609	2968	37050	29497	0	84570	714	2535	87819		84512	10
	GERMANY	21434	507	6909	28850	18773	9	67172	108851	9951	185974	62951	4	27621	1472	5844	34937		27162	131
	ITALY	10070	101	1347	11518	10054	23	17648	241	15944	33833	17638	0	6761	693	998	8452		6531	93
	JAPAN	56651	58640	4490	119781	38972	48909	16213	112333	2037	130583	16202	5123	9916	79247	5356	94519		7855	2250
	LUXEMBOURG	1764	62	178	2004	3759	22	2524	3928	62	6514	2457	0	31293	2266	5159	38718		33659	1603
	NETHERLANDS	10875	66	9429	20370	8833	1	5725	8159	861	14745	5396	0	17957	443	3341	21741		18263	8
	SWEDEN	10192	22	757	10971	9986	0	2883	608	157	3648	2689	0	5546	13	333	5892		5544	10
	SWITZERLAND	6421	156	1295	7872	5418	100	4286	16202	46	20534	4145	1	4978	254	2931	8163		4837	213
	UNITED KINGDOM	7123	42081	15628	64832	13310	26203	6805	102029	11271	120105	6021	1816	32058	159340	14282	205680		30406	64102
	Total	173875	107738	53969	335582	150406	76193	165839	371346	45963	583148	158894	7195	246531	249868	46992	543391		244516	69323
	Non G-10 Developed Countries
	AUSTRALIA	8800	5702	1710	16212	8683	406	711	20958	138	21807	677	0	10689	9908	1556	22153		10808	844
	AUSTRIA	1757	0	168	1925	1797	0	6571	1	404	6976	6557	0	1112	0	12	1124		913	0
	CYPRUS	168	0	0	168	176	0	39	0	0	39	39	0	1289	0	115	1404		1463	0
	DENMARK	3873	2	601	4476	2657	0	417	185	127	729	317	0	2961	12	793	3766		2920	1
	FINLAND	1164	23	19	1206	2255	20	5013	16	619	5648	4902	0	1638	1	177	1816		1620	0
	GREECE	8882	0	260	9142	8882	0	206	32	754	992	205	0	35	62	1	98		35	0
	IRELAND	2120	406	344	2870	1795	194	1743	711	268	2722	1638	0	47652	969	3087	51708		55417	2094
	ISRAEL	481	48	120	649	480	6	476	1284	66	1826	542	5	106	5	155	266		361	0
	NEW ZEALAND	432	509	117	1058	600	0	350	585	30	965	349	0	467	105	55	627		447	0
	NORWAY	3449	35	90	3574	3408	0	5859	103	290	6252	5447	0	1032	46	62	1140		1633	44
	PORTUGAL	2232	7	31	2270	2223	0	1761	1	74	1836	1761	0	176	0	16	192		171	0
	SLOVAKIA	0	1	1	2	0	0	212	120	15	347	212	0	5	16	0	21		0	0
	SPAIN	12882	99	1714	14695	12388	14	8131	562	134	8827	8130	0	3450	101	443	3994		3342	0
	OTHER NON G-10 DEV.	331	1	32	364	593	0	1839	0	190	2029	1839	0	595	0	14	609		251	0
	Total	46571	6833	5207	58611	45937	640	33328	24558	3109	60995	32615	5	71207	11225	6486	88918		79381	2983
	Eastern Europe
	BULGARIA	21	8	0	29	24	0	2	128	0	130	2	18	1	0	2	3		1	0
	CZECH REPUBLIC	4500	82	32	4614	4535	3	708	2528	33	3269	708	0	3094	15	0	3109		3094	1
	HUNGARY	175	52	22	249	290	3	1252	1193	2	2447	1252	48	56	15	8	79		56	0
	POLAND	515	217	87	819	566	38	1381	5525	0	6906	1380	620	129	413	80	622		161	2
	ROMANIA	7	85	5	97	47	6	141	918	0	1059	141	384	41	101	7	149		41	61
	RUSSIA	1405	455	64	1924	1364	81	850	2701	6	3557	850	10	420	1230	6	1656		365	475
	TURKEY	11027	263	779	12069	10674	6	706	844	46	1596	886	403	688	112	7	807		784	97
	OTHER E. EUROPE	168	4	1	173	227	2	1199	330	28	1557	1202	0	83	1	3	87		85	0
	Total	17818	1166	990	19974	17727	139	6239	14167	115	20521	6421	1483	4512	1887	113	6512		4587	636
	Latin America and Caribbean
	ANGUILLA	0	0	0	0	0	0	0	0	0	0	0	0	3333	0	49	3382		3347	0
	ARGENTINA	147	97	0	244	167	13	2003	1651	0	3654	1995	196	229	20	0	249		226	0
	BRAZIL	7163	10363	366	17892	3109	12	11325	19376	2	30703	11320	0	2208	1320	741	4269		1713	50
	CHILE	5181	7	889	6077	5239	0	85	506	0	591	84	0	464	2158	267	2889		487	0
	COLOMBIA	2005	184	68	2257	1878	12	536	1307	2	1845	533	0	304	76	60	440		321	2
	COSTA RICA	305	85	10	400	344	54	14	406	0	420	14	199	0	7	0	7		4	7
	DOMINICAN REPUBLIC	294	12	0	306	296	0	200	341	0	541	246	19	15	0	0	15		30	0
	ECUADOR	91	41	4	136	93	44	65	117	0	182	64	117	2	0	0	2		2	0
	EL SALVADOR	169	10	0	179	188	10	74	152	0	226	74	152	1	0	0	1		28	0
	GUATEMALA	874	110	0	984	890	75	8	338	0	346	8	81	0	0	0	0		1	0
	HONDURAS	96	8	0	104	126	0	37	100	0	137	37	27	68	0	0	68		69	0
	MEXICO	1342	4489	875	6706	1232	263	2845	23774	214	26833	3383	372	1273	7791	380	9444		1604	8
	PERU	1737	87	36	1860	1747	16	330	919	23	1272	330	246	130	40	16	186		71	2
	URUGUAY	268	4	13	285	269	0	184	543	104	831	184	48	23	48	1	72		25	2
	VENEZUELA	3	1	0	4	3	0	383	20	26	429	2520	0	16	0	0	16		29	0
	OTHER LAT. AM. & CAR.	244	176	1	421	312	61	143	536	70	749	158	62	12721	1	586	13308		17757	2
	Total	19919	15674	2262	37855	15893	560	18232	50086	441	68759	20950	1519	20787	11461	2100	34348		25714	73
	Asia and Pacific
	CHINA-MAINLAND	20765	5042	1904	27711	17699	1202	18577	13784	536	32897	18519	3511	8149	3633	285	12067		7658	853
	INDIA	14286	2793	109	17188	10741	17	6040	15100	2	21142	5998	4	5816	4441	632	10889		5559	249
	INDONESIA	1071	693	33	1797	1223	922	3341	2496	8	5845	3380	483	215	790	10	1015		235	180
	KOREA, SOUTH	5600	3248	382	9230	4522	615	15110	16691	367	32168	14439	1212	3486	2366	1111	6963		3410	212
	KUWAIT	581	21	71	673	639	0	6632	168	6	6806	6632	0	53	41	11	105		53	28
	MALAYSIA	1535	1148	151	2834	1493	613	9	4551	2	4562	9	389	484	427	10	921		487	201
	PAKISTAN	110	7	6	123	113	3	83	991	0	1074	83	9	1	0	3	4		1	0
	PHILIPPINES	1228	1061	7	2296	1441	972	297	2276	12	2585	294	54	99	191	5	295		101	0
	QATAR	2309	236	37	2582	2335	200	499	0	58	557	472	0	431	0	5	436		40	0
	SAUDI ARABIA	1263	594	430	2287	1229	24	9658	109	74	9841	9659	0	127	138	83	348		175	0
	TAIWAN	2384	1436	183	4003	2214	506	4987	7822	32	12841	4986	11	6803	435	229	7467		6843	242
	THAILAND	533	963	120	1616	529	3	809	3685	26	4520	809	0	190	167	19	376		196	1
	UNITED ARAB EMIRATES	2585	725	404	3714	3466	718	1584	3089	49	4722	1654	829	809	82	108	999		916	72
	WEST BANK AND GAZA	0	0	0	0	0	0	0	0	0	0	0	0	0	0	0	0		0	0
	OTHER ASIA AND PACIFIC	1623	182	27	1832	2129	22	1552	2787	24	4363	1643	1449	367	88	20	475		390	60
	Total	55873	18149	3864	77886	49773	5817	69178	73549	1196	143923	68577	7951	27030	12799	2531	42360		26064	2098
	Africa
	ALGERIA	4	176	0	180	4	0	0	551	0	551	0	130	0	11	0	11		0	0
	EGYPT	297	4	0	301	324	4	7187	586	0	7773	7187	19	25	15	0	40		91	15
	GHANA	72	0	1	73	83	0	365	0	1	366	997	0	0	0	0	0		0	0
	KENYA	75	27	1	103	74	21	180	425	0	605	180	23	7	0	0	7		7	0
	MOROCCO	273	109	11	393	284	15	31	122	0	153	31	0	0	0	0	0		0	0
	NIGERIA	441	16	20	477	456	3	4689	832	14	5535	4689	0	19	9	1	29		19	7
	SOUTH AFRICA	2001	179	477	2657	2034	0	735	1902	5	2642	566	0	1006	1366	701	3073		1011	45
	SOUTH SUDAN	0	0	0	0	0	0	0	0	0	0	0	0	0	0	0	0		0	0
	OTHER AFRICA	103	117	0	220	100	11	1178	652	68	1898	1375	43	108	31	6	145		280	0
	Total	3266	628	510	4404	3359	54	14365	5070	88	19523	15025	215	1165	1432	708	3305		1408	67
	Banking Centers
	BAHAMAS	126	3	0	129	1338	0	7	121	28	156	5	0	6418	6	51	6475		7090	5
	BAHRAIN	297	44	27	368	804	27	176	199	1	376	176	0	5	0	0	5		3	0
	BERMUDA	579	18	2	599	330	18	10	0	0	10	10	0	10651	51	925	11627		10827	17
	CAYMAN ISLANDS	512	37	3	552	3332	37	158	4	26	188	89	2	253631	733	10929	265293		280241	751
	HONG KONG	6716	2042	486	9244	7582	2469	120	14141	77	14338	98	2	6483	4808	527	11818		6616	1116
	LEBANON	1010	42	15	1067	1190	40	430	58	4	492	430	23	0	0	0	0		0	0
	MAURITIUS	112	90	21	223	140	121	0	77	0	77	0	0	699	115	77	891		965	106
	PANAMA	1197	132	22	1351	1468	213	128	682	106	916	307	593	210	1	5	216		421	0
	SINGAPORE	7098	2888	362	10348	8432	2342	22396	18750	128	41274	21924	22	4266	3612	510	8388		4478	3701
	OTHER BANKING CENTERS	371	40	3	414	374	30	186	40	2	228	231	0	7870	549	1600	10019		9757	540
	Total	18018	5336	941	24295	24990	5297	23611	34072	372	58055	23270	642	290233	9875	14624	314732		320398	6236
	International & Regional Organizations
	AFRICAN	0	0	0	0	0	0	502	0	271	773	492	0	0	0	0	0		0	0
	ASIAN	0	0	0	0	0	0	1735	0	503	2238	1521	0	0	0	0	0		0	0
	EUROPEAN	0	0	0	0	0	0	12406	0	673	13079	11943	0	0	0	0	0		0	0
	INTERNATIONAL	0	0	0	0	0	0	5402	0	3508	8910	4403	0	0	0	0	0		0	0
	LATIN AMERICAN	0	0	0	0	0	0	1981	0	532	2513	1914	0	0	0	0	0		0	0
	MIDDLE EASTERN	0	0	0	0	0	0	31	0	0	31	31	0	0	0	0	0		0	0
	Total	0	0	0	0	0	0	22057	0	5487	27544	20304	0	0	0	0	0		0	0
	UNITED STATES	22905	152712	15704	191321	17620	2743	27540	1924132	13943	1965615	25780	57	45123	2128351	51124	2224598		38175	9276
	Grand Total	358245	308236	83447	749928	325705	91443	380389	2496980	70714	2948083	371836	19067	706588	2426898	124678	3258164		740243	90692

[truncated: 6 more sheets: LFI - Table 4.2, All Others - Table 1, All Others - Table 2, All Others - Table 3, All Others - Table 4.1, All Others - Table 4.2]
