# Supplementary material for: Data for the spatiotemporal analysis of US global banks’ exposure to foreign counterparty risks
Source: Data Brief. 2019 May 24;25:103964. doi: 10.1016/j.dib.2019.103964 (PMC6551556; doi:10.1016/j.dib.2019.103964)
Supplement: Supplementary file 3 — Multimedia component 3 [file mmc3.xlsx]

## Sheet: Q4_2016
Country		time	region	Cross-border Claims	Claims on Local Residents	Derivative Products Claims	Country Risk Claims	TotUltimatBankClaims	TotUltimatPubSectClaims	TotUltimatNoBkFinClaims	CrxBordRR	ForeignOfficRR	DerivativRR	BankSectorRR	PubSectRR	NonBkFinSectRR	NetLendBorwg
BELGIUM		Q4_2016	G10Lux	16215	4459	2714	23388	5605	8167	2703	69.33	19.07	11.6	23.97	34.92	11.56
CANADA		Q4_2016	G10Lux	87116	57700	16859	161675	42089	27674	35831	53.88	35.69	10.43	26.03	17.12	22.16
FRANCE		Q4_2016	G10Lux	175021	11551	15540	202112	47560	33602	93245	86.6	5.72	7.69	23.53	16.63	46.14
GERMANY		Q4_2016	G10Lux	189769	87176	24184	301129	83947	151795	35582	63.02	28.95	8.03	27.88	50.41	11.82
ITALY		Q4_2016	G10Lux	34294	4982	20674	59950	13076	29661	6948	57.2	8.31	34.49	21.81	49.48	11.59
JAPAN		Q4_2016	G10Lux	103207	299738	23357	426302	134119	140007	112816	24.21	70.31	5.48	31.46	32.84	26.46
LUXEMBOURG		Q4_2016	G10Lux	40850	12368	5585	58803	7870	8333	28208	69.47	21.03	9.5	13.38	14.17	47.97
NETHERLANDS		Q4_2016	G10Lux	54664	7783	13077	75524	13881	15365	21584	72.38	10.31	17.32	18.38	20.34	28.58
SWEDEN		Q4_2016	G10Lux	21878	971	1030	23879	9982	3976	4854	91.62	4.07	4.31	41.8	16.65	20.33
SWITZERLAND		Q4_2016	G10Lux	76271	22718	4951	103940	59097	16615	6929	73.38	21.86	4.76	56.86	15.99	6.67
UNITED KINGDOM		Q4_2016	G10Lux	168009	338458	61868	568335	121598	114375	237342	29.56	59.55	10.89	21.4	20.12	41.76
AUSTRALIA		Q4_2016	NG10DevC	31939	54373	6618	92930	24738	19099	20367	34.37	58.51	7.12	26.62	20.55	21.92
AUSTRIA		Q4_2016	NG10DevC	12111	55	641	12807	2493	5306	1794	94.57	0.43	5.01	19.47	41.43	14.01
CYPRUS		Q4_2016	NG10DevC	2235	0	129	2364	125	42	1255	94.54	0	5.46	5.29	1.78	53.09
DENMARK		Q4_2016	NG10DevC	10685	124	2008	12817	5418	516	4002	83.37	0.97	15.67	42.27	4.03	31.22
FINLAND		Q4_2016	NG10DevC	9626	112	580	10318	1598	4187	2321	93.29	1.09	5.62	15.49	40.58	22.49
GREECE		Q4_2016	NG10DevC	9361	110	971	10442	8749	959	379	89.65	1.05	9.3	83.79	9.18	3.63
IRELAND		Q4_2016	NG10DevC	60709	9465	4483	74657	3609	7057	48691	81.32	12.68	6	4.83	9.45	65.22
ISRAEL		Q4_2016	NG10DevC	6293	1225	1774	9292	879	2092	498	67.72	13.18	19.09	9.46	22.51	5.36
NEW ZEALAND		Q4_2016	NG10DevC	1643	1502	344	3489	910	677	744	47.09	43.05	9.86	26.08	19.4	21.32
NORWAY		Q4_2016	NG10DevC	17369	117	568	18054	4526	9020	2068	96.21	0.65	3.15	25.07	49.96	11.45
PORTUGAL		Q4_2016	NG10DevC	4538	57	172	4767	2725	978	91	95.2	1.2	3.61	57.16	20.52	1.91
SLOVAKIA		Q4_2016	NG10DevC	381	237	8	626	5	237	13	60.86	37.86	1.28	0.8	37.86	2.08
SPAIN		Q4_2016	NG10DevC	32000	2602	2648	37250	11634	7534	3248	85.91	6.99	7.11	31.23	20.23	8.72
OTHER NON G-10 DEV.		Q4_2016	NG10DevC	2930	1	157	3088	452	1593	471	94.88	0.03	5.08	14.64	51.59	15.25
BULGARIA		Q4_2016	EastrnEurop	77	200	5	282	26	137	5	27.3	70.92	1.77	9.22	48.58	1.77
CZECH REPUBLIC		Q4_2016	EastrnEurop	2007	3839	155	6001	461	4234	284	33.44	63.97	2.58	7.68	70.55	4.73
HUNGARY		Q4_2016	EastrnEurop	1373	2050	39	3462	175	2379	106	39.66	59.21	1.13	5.05	68.72	3.06
KOSOVO		Q4_2016	EastrnEurop	0	0	0	0	0	0	0	#DIV/0!	#DIV/0!	#DIV/0!	#DIV/0!	#DIV/0!	#DIV/0!
POLAND		Q4_2016	EastrnEurop	1875	9487	144	11506	649	5954	470	16.3	82.45	1.25	5.64	51.75	4.08
ROMANIA		Q4_2016	EastrnEurop	434	1078	15	1527	84	968	82	28.42	70.6	0.98	5.5	63.39	5.37
RUSSIA		Q4_2016	EastrnEurop	6194	6272	317	12783	2287	3015	1418	48.45	49.07	2.48	17.89	23.59	11.09
TURKEY		Q4_2016	EastrnEurop	14994	2348	827	18169	11937	1123	583	82.53	12.92	4.55	65.7	6.18	3.21
OTHER E. EUROPE		Q4_2016	EastrnEurop	1595	535	38	2168	169	1167	29	73.57	24.68	1.75	7.8	53.83	1.34
ANGUILLA		Q4_2016	LatinAmer	2518	0	15	2533	0	0	5	99.41	0	0.59	0	0	0.2
ARGENTINA		Q4_2016	LatinAmer	1848	4852	29	6729	488	2741	284	27.46	72.11	0.43	7.25	40.73	4.22
BRAZIL		Q4_2016	LatinAmer	54235	31935	3062	89232	20911	29569	106	60.78	35.79	3.43	23.43	33.14	0.12
CHILE		Q4_2016	LatinAmer	8415	2716	1272	12403	7639	1014	0	67.85	21.9	10.26	61.59	8.18	0
COLOMBIA		Q4_2016	LatinAmer	6796	3354	335	10485	3069	1228	470	64.82	31.99	3.2	29.27	11.71	4.48
COSTA RICA		Q4_2016	LatinAmer	819	537	33	1389	565	425	82	58.96	38.66	2.38	40.68	30.6	5.9
DOMINICAN REPUBLIC		Q4_2016	LatinAmer	1465	474	5	1944	685	519	1418	75.36	24.38	0.26	35.24	26.7	72.94
ECUADOR		Q4_2016	LatinAmer	947	488	4	1439	121	679	583	65.81	33.91	0.28	8.41	47.19	40.51
EL SALVADOR		Q4_2016	LatinAmer	543	298	0	841	407	221	29	64.57	35.43	0	48.39	26.28	3.45
FRENCH GUIANA		Q4_2016	LatinAmer	0	0	0	0	0	0	5	#DIV/0!	#DIV/0!	#DIV/0!	#DIV/0!	#DIV/0!	#DIV/0!
GUATEMALA		Q4_2016	LatinAmer	1766	482	15	2263	1178	342	284	78.04	21.3	0.66	52.05	15.11	12.55
HONDURAS		Q4_2016	LatinAmer	409	139	5	553	160	199	106	73.96	25.14	0.9	28.93	35.99	19.17
MEXICO		Q4_2016	LatinAmer	22458	61042	3028	86528	10080	22739	0	25.95	70.55	3.5	11.65	26.28	0
MONTSERRAT		Q4_2016	LatinAmer	0	0	0	0	0	0	470	#DIV/0!	#DIV/0!	#DIV/0!	#DIV/0!	#DIV/0!	#DIV/0!
PERU		Q4_2016	LatinAmer	3920	1953	154	6027	1760	1638	82	65.04	32.4	2.56	29.2	27.18	1.36
URUGUAY		Q4_2016	LatinAmer	772	407	735	1914	287	383	1418	40.33	21.26	38.4	14.99	20.01	74.09
VENEZUELA		Q4_2016	LatinAmer	1494	52	1	1547	1	351	583	96.57	3.36	0.06	0.06	22.69	37.69
OTHER LAT. AM. & CAR.		Q4_2016	LatinAmer	23729	1771	612	26112	428	1030	29	90.87	6.78	2.34	1.64	3.94	0.11
CHINA-MAINLAND		Q4_2016	AsiaPacif	45479	33956	3939	83374	26653	18087	9219	54.55	40.73	4.72	31.97	21.69	11.06
INDIA		Q4_2016	AsiaPacif	35400	32633	936	68969	17144	19270	5851	51.33	47.32	1.36	24.86	27.94	8.48
INDONESIA		Q4_2016	AsiaPacif	5917	6509	182	12608	1721	5013	590	46.93	51.63	1.44	13.65	39.76	4.68
KOREA, SOUTH		Q4_2016	AsiaPacif	34986	38378	3659	77023	8893	28954	6027	45.42	49.83	4.75	11.55	37.59	7.82
KUWAIT		Q4_2016	AsiaPacif	12774	264	121	13159	631	11500	340	97.07	2.01	0.92	4.8	87.39	2.58
MALAYSIA		Q4_2016	AsiaPacif	3907	10791	441	15139	2255	5691	932	25.81	71.28	2.91	14.9	37.59	6.16
PAKISTAN		Q4_2016	AsiaPacif	354	959	10	1323	127	892	14	26.76	72.49	0.76	9.6	67.42	1.06
PHILIPPINES		Q4_2016	AsiaPacif	2903	5162	348	8413	2992	2951	205	34.51	61.36	4.14	35.56	35.08	2.44
QATAR		Q4_2016	AsiaPacif	5017	23	578	5618	3082	502	407	89.3	0.41	10.29	54.86	8.94	7.24
SAUDI ARABIA		Q4_2016	AsiaPacif	18821	2737	1005	22563	1993	16082	1773	83.42	12.13	4.45	8.83	71.28	7.86
TAIWAN		Q4_2016	AsiaPacif	24066	20321	1122	45509	3809	14962	6696	52.88	44.65	2.47	8.37	32.88	14.71
THAILAND		Q4_2016	AsiaPacif	2079	6833	241	9153	1270	3615	271	22.71	74.65	2.63	13.88	39.5	2.96
UNITED ARAB EMIRATES		Q4_2016	AsiaPacif	8734	6012	1196	15942	5022	4362	1567	54.79	37.71	7.5	31.5	27.36	9.83
WEST BANK AND GAZA		Q4_2016	AsiaPacif	0	0	0	0	0	0	0	0	0	0	0	0	0
OTHER ASIA AND PACIFIC		Q4_2016	AsiaPacif	6427	3665	149	10241	1873	3676	755	62.76	35.79	1.45	18.29	35.89	7.37
ALGERIA		Q4_2016	Africa	51	1104	0	1155	170	674	14	4.42	95.58	0	14.72	58.35	1.21
EGYPT		Q4_2016	Africa	1521	905	18	2444	271	1896	20	62.23	37.03	0.74	11.09	77.58	0.82
GHANA		Q4_2016	Africa	463	0	0	463	82	186	0	100	0	0	17.71	40.17	0
KENYA		Q4_2016	Africa	332	778	1	1111	129	642	4	29.88	70.03	0.09	11.61	57.79	0.36
MOROCCO		Q4_2016	Africa	411	438	8	857	490	240	8	47.96	51.11	0.93	57.18	28	0.93
NIGERIA		Q4_2016	Africa	1265	1473	118	2856	593	1708	18	44.29	51.58	4.13	20.76	59.8	0.63
SAINT HELENA		Q4_2016	Africa	0	0	0	0	0	0	0	0	0	0	0	0	0
SOUTH AFRICA		Q4_2016	Africa	6345	4725	1063	12133	3115	2630	2174	52.3	38.94	8.76	25.67	21.68	17.92
SOUTH SUDAN		Q4_2016	Africa	0	0	0	0	0	0	0	0	0	0	0	0	0
OTHER AFRICA		Q4_2016	Africa	2424	1183	171	3778	251	1535	210	64.16	31.31	4.53	6.64	40.63	5.56

## Sheet: Q1_2017
Country		time	region	Cross-border Claims	Claims on Local Residents	Derivative Products Claims	Country Risk Claims	TotUltimatBankClaims	TotUltimatPubSectClaims	TotUltimatNoBkFinClaims	CrxBordRR	ForeignOfficRR	DerivativRR	BankSectorRR	PubSectRR	NonBkFinSectRR
BELGIUM		Q1_2017	G10Lux	19498	4744	2345	26587	5716	11755	2239	73.34	17.84	8.82	21.5	44.21	8.42
CANADA		Q1_2017	G10Lux	88373	57348	19128	164849	40995	25997	43137	53.61	34.79	11.6	24.87	15.77	26.17
FRANCE		Q1_2017	G10Lux	194639	7432	14811	216882	43187	42122	98876	89.74	3.43	6.83	19.91	19.42	45.59
GERMANY		Q1_2017	G10Lux	204874	92918	24141	321933	90722	162414	34390	63.64	28.86	7.5	28.18	50.45	10.68
ITALY		Q1_2017	G10Lux	38886	4037	18536	61459	13143	30473	7095	63.27	6.57	30.16	21.38	49.58	11.54
JAPAN		Q1_2017	G10Lux	104423	266660	9334	380417	114042	123886	97123	27.45	70.1	2.45	29.98	32.57	25.53
LUXEMBOURG		Q1_2017	G10Lux	46023	14001	4967	64991	2793	15215	29525	70.81	21.54	7.64	4.3	23.41	45.43
NETHERLANDS		Q1_2017	G10Lux	58147	10979	12031	81157	14186	16781	20079	71.65	13.53	14.82	17.48	20.68	24.74
SWEDEN		Q1_2017	G10Lux	27387	328	993	28708	14602	2648	5406	95.4	1.14	3.46	50.86	9.22	18.83
SWITZERLAND		Q1_2017	G10Lux	84922	20973	4565	110460	61337	17699	8496	76.88	18.99	4.13	55.53	16.02	7.69
UNITED KINGDOM		Q1_2017	G10Lux	157397	342726	55114	555237	112250	119849	224427	28.35	61.73	9.93	20.22	21.59	40.42
AUSTRALIA		Q1_2017	NG10DevC	30263	60864	4785	95912	24134	21270	19105	31.55	63.46	4.99	25.16	22.18	19.92
AUSTRIA		Q1_2017	NG10DevC	12006	65	458	12529	2643	5336	1372	95.83	0.52	3.66	21.1	42.59	10.95
CYPRUS		Q1_2017	NG10DevC	2010	0	247	2257	158	32	1039	89.06	0	10.94	7	1.42	46.03
DENMARK		Q1_2017	NG10DevC	9968	113	1839	11920	5127	324	3235	83.62	0.95	15.43	43.01	2.72	27.14
FINLAND		Q1_2017	NG10DevC	9703	111	406	10220	1239	4590	1783	94.94	1.09	3.97	12.12	44.91	17.45
GREECE		Q1_2017	NG10DevC	9494	169	877	10540	8800	871	64	90.08	1.6	8.32	83.49	8.26	0.61
IRELAND		Q1_2017	NG10DevC	65673	9344	3684	78701	4157	7738	50326	83.45	11.87	4.68	5.28	9.83	63.95
ISRAEL		Q1_2017	NG10DevC	5221	1278	402	6901	820	1579	317	75.66	18.52	5.83	11.88	22.88	4.59
NEW ZEALAND		Q1_2017	NG10DevC	1868	1550	478	3896	883	843	809	47.95	39.78	12.27	22.66	21.64	20.76
NORWAY		Q1_2017	NG10DevC	16993	131	559	17683	4457	8490	2261	96.1	0.74	3.16	25.2	48.01	12.79
PORTUGAL		Q1_2017	NG10DevC	4435	59	137	4631	2450	1236	107	95.77	1.27	2.96	52.9	26.69	2.31
SLOVAKIA		Q1_2017	NG10DevC	413	295	5	713	3	291	14	57.92	41.37	0.7	0.42	40.81	1.96
SPAIN		Q1_2017	NG10DevC	32734	2436	2905	38075	11804	8708	3682	85.97	6.4	7.63	31	22.87	9.67
OTHER NON G-10 DEV.		Q1_2017	NG10DevC	2829	1	228	3058	366	1483	512	92.51	0.03	7.46	11.97	48.5	16.74
BULGARIA		Q1_2017	EastrnEurop	66	136	5	207	13	116	0	31.88	65.7	2.42	6.28	56.04	0
CZECH REPUBLIC		Q1_2017	EastrnEurop	5148	3167	87	8402	2955	3376	1041	61.27	37.69	1.04	35.17	40.18	12.39
HUNGARY		Q1_2017	EastrnEurop	1378	1501	46	2925	189	1843	113	47.11	51.32	1.57	6.46	63.01	3.86
KOSOVO		Q1_2017	EastrnEurop	0	0	0	0	0	0	0	0	0	0	0	0	0
POLAND		Q1_2017	EastrnEurop	2017	9826	84	11927	708	5860	466	16.91	82.38	0.7	5.94	49.13	3.91
ROMANIA		Q1_2017	EastrnEurop	392	1303	12	1707	157	965	197	22.96	76.33	0.7	9.2	56.53	11.54
RUSSIA		Q1_2017	EastrnEurop	6215	5974	316	12505	2343	2863	1178	49.7	47.77	2.53	18.74	22.89	9.42
TURKEY		Q1_2017	EastrnEurop	14486	2520	799	17805	11267	1495	608	81.36	14.15	4.49	63.28	8.4	3.41
OTHER E. EUROPE		Q1_2017	EastrnEurop	1859	513	25	2397	159	1464	29	77.56	21.4	1.04	6.63	61.08	1.21
ANGUILLA		Q1_2017	LatinAmer	3426	0	42	3468	18	0	3396	98.79	0	1.21	0.52	0	97.92
ARGENTINA		Q1_2017	LatinAmer	2947	4004	37	6988	585	3325	153	42.17	57.3	0.53	8.37	47.58	2.19
BRAZIL		Q1_2017	LatinAmer	53715	33732	3061	90508	17128	33874	5063	59.35	37.27	3.38	18.92	37.43	5.59
CHILE		Q1_2017	LatinAmer	8399	2521	1179	12099	5469	882	2470	69.42	20.84	9.74	45.2	7.29	20.41
COLOMBIA		Q1_2017	LatinAmer	7169	3885	384	11438	3271	1874	410	62.68	33.97	3.36	28.6	16.38	3.58
COSTA RICA		Q1_2017	LatinAmer	752	557	33	1342	467	421	18	56.04	41.51	2.46	34.8	31.37	1.34
DOMINICAN REPUBLIC		Q1_2017	LatinAmer	1334	470	2	1806	598	491	39	73.86	26.02	0.11	33.11	27.19	2.16
ECUADOR		Q1_2017	LatinAmer	702	543	7	1252	338	282	1	56.07	43.37	0.56	27	22.52	0.08
EL SALVADOR		Q1_2017	LatinAmer	497	264	0	761	318	196	14	65.31	34.69	0	41.79	25.76	1.84
FRENCH GUIANA		Q1_2017	LatinAmer	0	0	0	0	0	0	0	0	0	0	0	0	0
GUATEMALA		Q1_2017	LatinAmer	1927	332	14	2273	1155	375	16	84.78	14.61	0.62	50.81	16.5	0.7
HONDURAS		Q1_2017	LatinAmer	293	124	4	421	124	160	50	69.6	29.45	0.95	29.45	38	11.88
MEXICO		Q1_2017	LatinAmer	22825	67502	2308	92635	8491	26520	9920	24.64	72.87	2.49	9.17	28.63	10.71
MONTSERRAT		Q1_2017	LatinAmer	0	0	0	0	0	0	0	0	0	0	0	0	0
PERU		Q1_2017	LatinAmer	3794	2013	180	5987	1545	1879	190	63.37	33.62	3.01	25.81	31.38	3.17
URUGUAY		Q1_2017	LatinAmer	1087	522	104	1713	370	705	112	63.46	30.47	6.07	21.6	41.16	6.54
VENEZUELA		Q1_2017	LatinAmer	1596	64	3	1663	2	409	1	95.97	3.85	0.18	0.12	24.59	0.06
OTHER LAT. AM. & CAR.		Q1_2017	LatinAmer	24948	1734	471	27153	408	1005	11846	91.88	6.39	1.73	1.5	3.7	43.63
CHINA-MAINLAND		Q1_2017	AsiaPacif	59069	31784	2966	93819	26535	24686	10447	62.96	33.88	3.16	28.28	26.31	11.14
INDIA		Q1_2017	AsiaPacif	43801	34160	1843	79804	18380	19441	10860	54.89	42.8	2.31	23.03	24.36	13.61
INDONESIA		Q1_2017	AsiaPacif	7448	6912	162	14522	1682	6403	678	51.29	47.6	1.12	11.58	44.09	4.67
KOREA, SOUTH		Q1_2017	AsiaPacif	41037	43168	1956	86161	9590	33207	6840	47.63	50.1	2.27	11.13	38.54	7.94
KUWAIT		Q1_2017	AsiaPacif	9986	278	117	10381	642	8330	706	96.19	2.68	1.13	6.18	80.24	6.8
MALAYSIA		Q1_2017	AsiaPacif	3344	11222	303	14869	2714	5087	973	22.49	75.47	2.04	18.25	34.21	6.54
PAKISTAN		Q1_2017	AsiaPacif	412	1028	6	1446	173	1008	1	28.49	71.09	0.41	11.96	69.71	0.07
PHILIPPINES		Q1_2017	AsiaPacif	2667	5134	75	7876	2409	2488	254	33.86	65.19	0.95	30.59	31.59	3.22
QATAR		Q1_2017	AsiaPacif	4435	38	1141	5614	2590	444	374	79	0.68	20.32	46.13	7.91	6.66
SAUDI ARABIA		Q1_2017	AsiaPacif	17815	2295	821	20931	2550	13678	1187	85.11	10.96	3.92	12.18	65.35	5.67
TAIWAN		Q1_2017	AsiaPacif	26100	22494	1079	49673	3837	16394	6578	52.54	45.28	2.17	7.72	33	13.24
THAILAND		Q1_2017	AsiaPacif	2749	7543	365	10657	1665	4054	351	25.8	70.78	3.42	15.62	38.04	3.29
UNITED ARAB EMIRATES		Q1_2017	AsiaPacif	9137	6345	1005	16487	4555	4769	1801	55.42	38.48	6.1	27.63	28.93	10.92
WEST BANK AND GAZA		Q1_2017	AsiaPacif	0	0	0	0	0	0	0	0	0	0	0	0	0
OTHER ASIA AND PACIFIC		Q1_2017	AsiaPacif	7009	3723	110	10842	1752	4104	660	64.65	34.34	1.01	16.16	37.85	6.09
ALGERIA		Q1_2017	Africa	51	1126	0	1177	186	693	13	4.33	95.67	0	15.8	58.88	1.1
EGYPT		Q1_2017	Africa	3323	836	12	4171	320	3450	20	79.67	20.04	0.29	7.67	82.71	0.48
GHANA		Q1_2017	Africa	617	0	2	619	98	338	0	99.68	0	0.32	15.83	54.6	0
KENYA		Q1_2017	Africa	507	708	2	1217	90	776	9	41.66	58.18	0.16	7.4	63.76	0.74
MOROCCO		Q1_2017	Africa	465	456	11	932	571	247	0	49.89	48.93	1.18	61.27	26.5	0
NIGERIA		Q1_2017	Africa	1438	1612	121	3171	507	2090	16	45.35	50.84	3.82	15.99	65.91	0.5
SAINT HELENA		Q1_2017	Africa	0	0	0	0	0	0	0	0	0	0	0	0	0
SOUTH AFRICA		Q1_2017	Africa	6324	5799	964	13087	3059	2713	2768	48.32	44.31	7.37	23.37	20.73	21.15
SOUTH SUDAN		Q1_2017	Africa	0	0	0	0	0	0	0	0	0	0	0	0	0
OTHER AFRICA		Q1_2017	Africa	2386	1205	187	3778	218	1665	162	63.16	31.9	4.95	5.77	44.07	4.29

## Sheet: Q2_2017
Country		time	region	Cross-border Claims	Claims on Local Residents	Derivative Products Claims	Country Risk Claims	TotUltimatBankClaims	TotUltimatPubSectClaims	TotUltimatNoBkFinClaims	CrxBordRR	ForeignOfficRR	DerivativRR	BankSectorRR	PubSectRR	NonBkFinSectRR
BELGIUM		Q2_2017	G10Lux	19820	5018	2319	27157	5671	12469	2952	72.98	18.48	8.54	20.88	45.91	10.87
CANADA		Q2_2017	G10Lux	93728	57394	18216	169338	41053	25928	46106	55.35	33.89	10.76	24.24	15.31	27.23
FRANCE		Q2_2017	G10Lux	166168	15190	15074	196432	42778	38309	82589	84.59	7.73	7.67	21.78	19.5	42.04
GERMANY		Q2_2017	G10Lux	214078	98773	23731	336582	96410	172797	36742	63.6	29.35	7.05	28.64	51.34	10.92
ITALY		Q2_2017	G10Lux	38331	6146	18466	62943	10626	31406	7698	60.9	9.76	29.34	16.88	49.9	12.23
JAPAN		Q2_2017	G10Lux	119856	264371	14552	398779	131554	124233	98704	30.06	66.3	3.65	32.99	31.15	24.75
LUXEMBOURG		Q2_2017	G10Lux	51300	13941	5352	70593	2700	14396	37337	72.67	19.75	7.58	3.82	20.39	52.89
NETHERLANDS		Q2_2017	G10Lux	58318	11179	12911	82408	14224	17071	22881	70.77	13.57	15.67	17.26	20.72	27.77
SWEDEN		Q2_2017	G10Lux	25423	1141	1200	27764	12762	4226	5287	91.57	4.11	4.32	45.97	15.22	19.04
SWITZERLAND		Q2_2017	G10Lux	81663	24112	5371	111146	61973	20608	9791	73.47	21.69	4.83	55.76	18.54	8.81
UNITED KINGDOM		Q2_2017	G10Lux	140371	357880	56915	555166	115241	121957	218994	25.28	64.46	10.25	20.76	21.97	39.45
AUSTRALIA		Q2_2017	NG10DevC	28854	65618	4893	99365	22189	23873	19984	29.04	66.04	4.92	22.33	24.03	20.11
AUSTRIA		Q2_2017	NG10DevC	12254	62	650	12966	2644	6406	1016	94.51	0.48	5.01	20.39	49.41	7.84
CYPRUS		Q2_2017	NG10DevC	2577	0	132	2709	183	58	1424	95.13	0	4.87	6.76	2.14	52.57
DENMARK		Q2_2017	NG10DevC	9561	260	1958	11779	4791	806	3436	81.17	2.21	16.62	40.67	6.84	29.17
FINLAND		Q2_2017	NG10DevC	10726	124	536	11386	1094	6414	1686	94.2	1.09	4.71	9.61	56.33	14.81
GREECE		Q2_2017	NG10DevC	10251	193	958	11402	9683	949	78	89.91	1.69	8.4	84.92	8.32	0.68
IRELAND		Q2_2017	NG10DevC	68789	10286	3981	83056	3731	8930	54476	82.82	12.38	4.79	4.49	10.75	65.59
ISRAEL		Q2_2017	NG10DevC	5151	1384	1045	7580	1067	1759	633	67.96	18.26	13.79	14.08	23.21	8.35
NEW ZEALAND		Q2_2017	NG10DevC	2121	1642	444	4207	1142	809	837	50.42	39.03	10.55	27.15	19.23	19.9
NORWAY		Q2_2017	NG10DevC	19883	214	661	20758	4610	12008	1407	95.78	1.03	3.18	22.21	57.85	6.78
PORTUGAL		Q2_2017	NG10DevC	5198	55	170	5423	2832	1313	314	95.85	1.01	3.13	52.22	24.21	5.79
SLOVAKIA		Q2_2017	NG10DevC	232	326	11	569	8	208	19	40.77	57.29	1.93	1.41	36.56	3.34
SPAIN		Q2_2017	NG10DevC	33676	3055	2894	39625	11300	7928	4879	84.99	7.71	7.3	28.52	20.01	12.31
OTHER NON G-10 DEV.		Q2_2017	NG10DevC	4493	0	461	4954	369	3308	601	90.69	0	9.31	7.45	66.77	12.13
BULGARIA		Q2_2017	EastrnEurop	51	244	4	299	17	198	11	17.06	81.61	1.34	5.69	66.22	3.68
CZECH REPUBLIC		Q2_2017	EastrnEurop	6454	2906	145	9505	3700	3332	1417	67.9	30.57	1.53	38.93	35.06	14.91
HUNGARY		Q2_2017	EastrnEurop	1510	2095	51	3656	355	2516	86	41.3	57.3	1.39	9.71	68.82	2.35
KOSOVO		Q2_2017	EastrnEurop	0	0	0	0	0	0	0	0	0	0	0	0	0
POLAND		Q2_2017	EastrnEurop	3210	10731	198	14139	1455	7074	680	22.7	75.9	1.4	10.29	50.03	4.81
ROMANIA		Q2_2017	EastrnEurop	431	1566	11	2008	189	1162	186	21.46	77.99	0.55	9.41	57.87	9.26
RUSSIA		Q2_2017	EastrnEurop	6069	6133	195	12397	1563	3299	1586	48.96	49.47	1.57	12.61	26.61	12.79
TURKEY		Q2_2017	EastrnEurop	14515	3178	882	18575	11935	1485	660	78.14	17.11	4.75	64.25	7.99	3.55
OTHER E. EUROPE		Q2_2017	EastrnEurop	1521	535	24	2080	165	1326	33	73.13	25.72	1.15	7.93	63.75	1.59
ANGUILLA		Q2_2017	LatinAmer	3295	0	55	3350	5	0	3276	98.36	0	1.64	0.15	0	97.79
ARGENTINA		Q2_2017	LatinAmer	2909	3632	35	6576	274	3172	151	44.24	55.23	0.53	4.17	48.24	2.3
BRAZIL		Q2_2017	LatinAmer	47451	34399	1692	83542	15926	32776	3702	56.8	41.18	2.03	19.06	39.23	4.43
CHILE		Q2_2017	LatinAmer	8629	2602	1032	12263	5750	592	2832	70.37	21.22	8.42	46.89	4.83	23.09
COLOMBIA		Q2_2017	LatinAmer	5934	3679	332	9945	3027	1650	440	59.67	36.99	3.34	30.44	16.59	4.42
COSTA RICA		Q2_2017	LatinAmer	780	526	26	1332	480	421	7	58.56	39.49	1.95	36.04	31.61	0.53
DOMINICAN REPUBLIC		Q2_2017	LatinAmer	1104	406	1	1511	428	475	15	73.06	26.87	0.07	28.33	31.44	0.99
ECUADOR		Q2_2017	LatinAmer	661	525	4	1190	237	265	1	55.55	44.12	0.34	19.92	22.27	0.08
EL SALVADOR		Q2_2017	LatinAmer	460	186	0	646	246	165	9	71.21	28.79	0	38.08	25.54	1.39
FRENCH GUIANA		Q2_2017	LatinAmer	0	0	0	0	0	0	0	0	0	0	0	0	0
GUATEMALA		Q2_2017	LatinAmer	1789	482	14	2285	1136	415	2	78.29	21.09	0.61	49.72	18.16	0.09
HONDURAS		Q2_2017	LatinAmer	295	116	4	415	158	129	50	71.08	27.95	0.96	38.07	31.08	12.05
MEXICO		Q2_2017	LatinAmer	22706	72900	3064	98670	9210	27323	10729	23.01	73.88	3.11	9.33	27.69	10.87
MONTSERRAT		Q2_2017	LatinAmer	0	0	0	0	0	0	0	0	0	0	0	0	0
PERU		Q2_2017	LatinAmer	4054	1748	147	5949	1664	1714	194	68.15	29.38	2.47	27.97	28.81	3.26
URUGUAY		Q2_2017	LatinAmer	1082	783	136	2001	324	987	103	54.07	39.13	6.8	16.19	49.33	5.15
VENEZUELA		Q2_2017	LatinAmer	1777	25	30	1832	53	555	17	97	1.36	1.64	2.89	30.29	0.93
OTHER LAT. AM. & CAR.		Q2_2017	LatinAmer	26632	1406	630	28668	471	717	13055	92.9	4.9	2.2	1.64	2.5	45.54
CHINA-MAINLAND		Q2_2017	AsiaPacif	63524	34823	2640	100987	29362	26514	10463	62.9	34.48	2.61	29.08	26.25	10.36
INDIA		Q2_2017	AsiaPacif	43835	36667	1359	81861	17479	23447	10124	53.55	44.79	1.66	21.35	28.64	12.37
INDONESIA		Q2_2017	AsiaPacif	7412	7073	166	14651	1863	5711	804	50.59	48.28	1.13	12.72	38.98	5.49
KOREA, SOUTH		Q2_2017	AsiaPacif	43272	43458	2501	89231	8508	33141	8262	48.49	48.7	2.8	9.53	37.14	9.26
KUWAIT		Q2_2017	AsiaPacif	8456	240	145	8841	674	6674	793	95.65	2.71	1.64	7.62	75.49	8.97
MALAYSIA		Q2_2017	AsiaPacif	3368	11339	237	14944	2662	4836	1055	22.54	75.88	1.59	17.81	32.36	7.06
PAKISTAN		Q2_2017	AsiaPacif	391	1095	12	1498	152	1058	7	26.1	73.1	0.8	10.15	70.63	0.47
PHILIPPINES		Q2_2017	AsiaPacif	2799	5276	82	8157	2364	2664	255	34.31	64.68	1.01	28.98	32.66	3.13
QATAR		Q2_2017	AsiaPacif	4489	166	1209	5864	2329	783	452	76.55	2.83	20.62	39.72	13.35	7.71
SAUDI ARABIA		Q2_2017	AsiaPacif	16405	2605	750	19760	2957	12803	427	83.02	13.18	3.8	14.96	64.79	2.16
TAIWAN		Q2_2017	AsiaPacif	25767	21750	535	48052	3472	12913	7410	53.62	45.26	1.11	7.23	26.87	15.42
THAILAND		Q2_2017	AsiaPacif	2508	7879	358	10745	1686	4083	452	23.34	73.33	3.33	15.69	38	4.21
UNITED ARAB EMIRATES		Q2_2017	AsiaPacif	8147	6354	974	15475	4356	4739	1147	52.65	41.06	6.29	28.15	30.62	7.41
WEST BANK AND GAZA		Q2_2017	AsiaPacif	0	0	0	0	0	0	0	0	0	0	0	0	0
OTHER ASIA AND PACIFIC		Q2_2017	AsiaPacif	6974	3570	165	10709	1825	3822	725	65.12	33.34	1.54	17.04	35.69	6.77
ALGERIA		Q2_2017	Africa	36	1128	0	1164	169	688	13	3.09	96.91	0	14.52	59.11	1.12
EGYPT		Q2_2017	Africa	5166	752	7	5925	357	5136	26	87.19	12.69	0.12	6.03	86.68	0.44
GHANA		Q2_2017	Africa	618	0	7	625	105	373	0	98.88	0	1.12	16.8	59.68	0
KENYA		Q2_2017	Africa	327	724	5	1056	77	603	10	30.97	68.56	0.47	7.29	57.1	0.95
MOROCCO		Q2_2017	Africa	433	330	30	793	479	158	0	54.6	41.61	3.78	60.4	19.92	0
NIGERIA		Q2_2017	Africa	3843	1364	200	5407	494	4316	19	71.07	25.23	3.7	9.14	79.82	0.35
SAINT HELENA		Q2_2017	Africa	0	0	0	0	0	0	0	0	0	0	0	0	0
SOUTH AFRICA		Q2_2017	Africa	6942	5897	896	13735	2725	3233	2203	50.54	42.93	6.52	19.84	23.54	16.04
SOUTH SUDAN		Q2_2017	Africa	0	0	0	0	0	0	0	0	0	0	0	0	0
OTHER AFRICA		Q2_2017	Africa	2506	1294	185	3985	253	1582	157	62.89	32.47	4.64	6.35	39.7	3.94

## Sheet: Q3_2017
Country		time	region	Cross-border Claims	Claims on Local Residents	Derivative Products Claims	Country Risk Claims	TotUltimatBankClaims	TotUltimatPubSectClaims	TotUltimatNoBkFinClaims	CrxBordRR	ForeignOfficRR	DerivativRR	BankSectorRR	PubSectRR	NonBkFinSectRR
BELGIUM		Q3_2017	G10Lux	19543	6020	2182	27745	5071	13989	2527	70.44	21.7	7.86	18.28	50.42	9.11
CANADA		Q3_2017	G10Lux	94760	58540	17535	170835	45080	23784	43899	55.47	34.27	10.26	26.39	13.92	25.7
FRANCE		Q3_2017	G10Lux	177063	13232	14171	204466	44163	38213	88771	86.6	6.47	6.93	21.6	18.69	43.42
GERMANY		Q3_2017	G10Lux	192247	113190	25639	331076	71095	188522	35820	58.07	34.19	7.74	21.47	56.94	10.82
ITALY		Q3_2017	G10Lux	42698	5217	18726	66641	11784	33894	8487	64.07	7.83	28.1	17.68	50.86	12.74
JAPAN		Q3_2017	G10Lux	140715	280320	12807	433842	136691	136366	106681	32.43	64.61	2.95	31.51	31.43	24.59
LUXEMBOURG		Q3_2017	G10Lux	50267	13096	6864	70227	2565	11309	40298	71.58	18.65	9.77	3.65	16.1	57.38
NETHERLANDS		Q3_2017	G10Lux	63748	10361	15279	89388	21381	15161	22361	71.32	11.59	17.09	23.92	16.96	25.02
SWEDEN		Q3_2017	G10Lux	28993	937	1378	31308	14943	4600	5927	92.61	2.99	4.4	47.73	14.69	18.93
SWITZERLAND		Q3_2017	G10Lux	87138	23895	6134	117167	66450	20610	8719	74.37	20.39	5.24	56.71	17.59	7.44
UNITED KINGDOM		Q3_2017	G10Lux	137530	380777	48637	566944	116014	134187	226993	24.26	67.16	8.58	20.46	23.67	40.04
AUSTRALIA		Q3_2017	NG10DevC	32743	65954	3979	102676	22836	22462	22654	31.89	64.24	3.88	22.24	21.88	22.06
AUSTRIA		Q3_2017	NG10DevC	12929	70	619	13618	2061	7088	1133	94.94	0.51	4.55	15.13	52.05	8.32
CYPRUS		Q3_2017	NG10DevC	2965	0	140	3105	168	39	1434	95.49	0	4.51	5.41	1.26	46.18
DENMARK		Q3_2017	NG10DevC	10200	221	1868	12289	4915	729	3946	83	1.8	15.2	40	5.93	32.11
FINLAND		Q3_2017	NG10DevC	11119	139	891	12149	1531	6050	1919	91.52	1.14	7.33	12.6	49.8	15.8
GREECE		Q3_2017	NG10DevC	9678	185	1018	10881	9146	992	98	88.94	1.7	9.36	84.05	9.12	0.9
IRELAND		Q3_2017	NG10DevC	67993	10485	4328	82806	3259	9161	55488	82.11	12.66	5.23	3.94	11.06	67.01
ISRAEL		Q3_2017	NG10DevC	4827	1629	517	6973	727	2075	271	69.22	23.36	7.41	10.43	29.76	3.89
NEW ZEALAND		Q3_2017	NG10DevC	2256	1879	304	4439	1141	968	765	50.82	42.33	6.85	25.7	21.81	17.23
NORWAY		Q3_2017	NG10DevC	15379	221	561	16161	5251	6949	1176	95.16	1.37	3.47	32.49	43	7.28
PORTUGAL		Q3_2017	NG10DevC	5274	55	205	5534	2273	1978	196	95.3	0.99	3.7	41.07	35.74	3.54
SLOVAKIA		Q3_2017	NG10DevC	353	383	21	757	4	347	21	46.63	50.59	2.77	0.53	45.84	2.77
SPAIN		Q3_2017	NG10DevC	36587	2702	3157	42446	15576	8845	4016	86.2	6.37	7.44	36.7	20.84	9.46
OTHER NON G-10 DEV.		Q3_2017	NG10DevC	3386	1	255	3642	370	2029	620	92.97	0.03	7	10.16	55.71	17.02
BULGARIA		Q3_2017	EastrnEurop	43	187	6	236	29	130	7	18.22	79.24	2.54	12.29	55.08	2.97
CZECH REPUBLIC		Q3_2017	EastrnEurop	8769	3452	123	12344	4709	3269	3112	71.04	27.97	1	38.15	26.48	25.21
HUNGARY		Q3_2017	EastrnEurop	1712	1718	38	3468	273	2448	83	49.37	49.54	1.1	7.87	70.59	2.39
KOSOVO		Q3_2017	EastrnEurop	0	0	0	0	0	0	0	0	0	0	0	0	0
POLAND		Q3_2017	EastrnEurop	2846	10845	210	13901	958	6959	627	20.47	78.02	1.51	6.89	50.06	4.51
ROMANIA		Q3_2017	EastrnEurop	299	1466	16	1781	104	1063	150	16.79	82.31	0.9	5.84	59.69	8.42
RUSSIA		Q3_2017	EastrnEurop	6201	6848	205	13254	1999	3704	1820	46.79	51.67	1.55	15.08	27.95	13.73
TURKEY		Q3_2017	EastrnEurop	15881	2281	939	19101	12207	1596	807	83.14	11.94	4.92	63.91	8.36	4.22
OTHER E. EUROPE		Q3_2017	EastrnEurop	2117	562	33	2712	190	1561	92	78.06	20.72	1.22	7.01	57.56	3.39
ANGUILLA		Q3_2017	LatinAmer	3755	0	50	3805	19	0	3710	98.69	0	1.31	0.5	0	97.5
ARGENTINA		Q3_2017	LatinAmer	4808	3786	31	8625	412	4235	256	55.74	43.9	0.36	4.78	49.1	2.97
BRAZIL		Q3_2017	LatinAmer	47472	38160	2278	87910	18836	32825	4626	54	43.41	2.59	21.43	37.34	5.26
CHILE		Q3_2017	LatinAmer	9015	2788	1373	13176	6305	664	3071	68.42	21.16	10.42	47.85	5.04	23.31
COLOMBIA		Q3_2017	LatinAmer	5672	3916	255	9843	2510	1870	494	57.62	39.78	2.59	25.5	19	5.02
COSTA RICA		Q3_2017	LatinAmer	683	527	26	1236	486	424	7	55.26	42.64	2.1	39.32	34.3	0.57
DOMINICAN REPUBLIC		Q3_2017	LatinAmer	1084	454	1	1539	486	549	15	70.44	29.5	0.06	31.58	35.67	0.97
ECUADOR		Q3_2017	LatinAmer	570	469	4	1043	160	192	3	54.65	44.97	0.38	15.34	18.41	0.29
EL SALVADOR		Q3_2017	LatinAmer	488	188	0	676	223	263	10	72.19	27.81	0	32.99	38.91	1.48
FRENCH GUIANA		Q3_2017	LatinAmer	0	0	0	0	0	0	0	0	0	0	0	0	0
GUATEMALA		Q3_2017	LatinAmer	1786	456	17	2259	1097	393	2	79.06	20.19	0.75	48.56	17.4	0.09
HONDURAS		Q3_2017	LatinAmer	284	124	3	411	117	142	68	69.1	30.17	0.73	28.47	34.55	16.55
MEXICO		Q3_2017	LatinAmer	23313	69805	2280	95398	7158	27512	9736	24.44	73.17	2.39	7.5	28.84	10.21
MONTSERRAT		Q3_2017	LatinAmer	0	0	0	0	0	0	0	0	0	0	0	0	0
PERU		Q3_2017	LatinAmer	3996	1575	160	5731	1929	1325	198	69.73	27.48	2.79	33.66	23.12	3.45
URUGUAY		Q3_2017	LatinAmer	1053	763	137	1953	326	872	72	53.92	39.07	7.01	16.69	44.65	3.69
VENEZUELA		Q3_2017	LatinAmer	1822	34	26	1882	4	551	16	96.81	1.81	1.38	0.21	29.28	0.85
OTHER LAT. AM. & CAR.		Q3_2017	LatinAmer	30907	1402	939	33248	513	794	15953	92.96	4.22	2.82	1.54	2.39	47.98
CHINA-MAINLAND		Q3_2017	AsiaPacif	76535	35574	3045	115154	29752	34273	12345	66.46	30.89	2.64	25.84	29.76	10.72
INDIA		Q3_2017	AsiaPacif	43580	35474	1148	80202	17387	21449	10904	54.34	44.23	1.43	21.68	26.74	13.6
INDONESIA		Q3_2017	AsiaPacif	7867	7029	146	15042	1874	5849	1026	52.3	46.73	0.97	12.46	38.88	6.82
KOREA, SOUTH		Q3_2017	AsiaPacif	40982	45253	2529	88764	9480	32836	7066	46.17	50.98	2.85	10.68	36.99	7.96
KUWAIT		Q3_2017	AsiaPacif	8897	250	97	9244	689	6902	1017	96.25	2.7	1.05	7.45	74.66	11
MALAYSIA		Q3_2017	AsiaPacif	3544	11574	253	15371	3193	4562	927	23.06	75.3	1.65	20.77	29.68	6.03
PAKISTAN		Q3_2017	AsiaPacif	332	1160	10	1502	138	1074	4	22.1	77.23	0.67	9.19	71.5	0.27
PHILIPPINES		Q3_2017	AsiaPacif	2820	5342	83	8245	2399	2587	295	34.2	64.79	1.01	29.1	31.38	3.58
QATAR		Q3_2017	AsiaPacif	4609	255	964	5828	2673	575	436	79.08	4.38	16.54	45.86	9.87	7.48
SAUDI ARABIA		Q3_2017	AsiaPacif	17692	2512	657	20861	2785	13759	513	84.81	12.04	3.15	13.35	65.96	2.46
TAIWAN		Q3_2017	AsiaPacif	28247	23190	493	51930	4498	12879	8255	54.39	44.66	0.95	8.66	24.8	15.9
THAILAND		Q3_2017	AsiaPacif	5024	7937	269	13230	1645	6222	413	37.97	59.99	2.03	12.43	47.03	3.12
UNITED ARAB EMIRATES		Q3_2017	AsiaPacif	7736	6790	704	15230	4096	4729	1007	50.79	44.58	4.62	26.89	31.05	6.61
WEST BANK AND GAZA		Q3_2017	AsiaPacif	0	0	0	0	0	0	0	0	0	0	0	0	0
OTHER ASIA AND PACIFIC		Q3_2017	AsiaPacif	7843	3991	204	12038	1892	4387	625	65.15	33.15	1.69	15.72	36.44	5.19
ALGERIA		Q3_2017	Africa	37	1007	0	1044	180	551	11	3.54	96.46	0	17.24	52.78	1.05
EGYPT		Q3_2017	Africa	7716	777	0	8493	301	7774	40	90.85	9.15	0	3.54	91.53	0.47
GHANA		Q3_2017	Africa	578	0	2	580	73	366	0	99.66	0	0.34	12.59	63.1	0
KENYA		Q3_2017	Africa	321	746	2	1069	105	605	7	30.03	69.78	0.19	9.82	56.59	0.65
MOROCCO		Q3_2017	Africa	390	319	18	727	395	153	2	53.65	43.88	2.48	54.33	21.05	0.28
NIGERIA		Q3_2017	Africa	5296	1177	61	6534	485	5538	29	81.05	18.01	0.93	7.42	84.76	0.44
SAINT HELENA		Q3_2017	Africa	0	0	0	0	0	0	0	0	0	0	0	0	0
SOUTH AFRICA		Q3_2017	Africa	7170	6687	1264	15121	2719	2752	3079	47.42	44.22	8.36	17.98	18.2	20.36
SOUTH SUDAN		Q3_2017	Africa	0	0	0	0	0	0	0	0	0	0	0	0	0
OTHER AFRICA		Q3_2017	Africa	2702	1329	165	4196	222	1901	172	64.39	31.67	3.93	5.29	45.31	4.1

## Sheet: Panel
Country	Contry Nber	timeA	timeB	region	Cross-border Claims	Claims on Local Residents	Derivative Products Claims	Country Risk Claims	TotUltimatBankClaims	TotUltimatPubSectClaims	TotUltimatNoBkFinClaims	CrxBordRR	ForeignOfficRR	DerivativRR	BankSectorRR	PubSectRR	NonBkFinSectRR
BELGIUM	1	Q4_2016	t0	G10Lux	16215	4459	2714	23388	5605	8167	2703	69.33	19.07	11.6	23.97	34.92	11.56
BELGIUM	1	Q1_2017	t1	G10Lux	19498	4744	2345	26587	5716	11755	2239	73.34	17.84	8.82	21.5	44.21	8.42
BELGIUM	1	Q2_2017	t2	G10Lux	19820	5018	2319	27157	5671	12469	2952	72.98	18.48	8.54	20.88	45.91	10.87
BELGIUM	1	Q3_2017	t3	G10Lux	19543	6020	2182	27745	5071	13989	2527	70.44	21.7	7.86	18.28	50.42	9.11
CANADA	2	Q4_2016	t0	G10Lux	87116	57700	16859	161675	42089	27674	35831	53.88	35.69	10.43	26.03	17.12	22.16
CANADA	2	Q1_2017	t1	G10Lux	88373	57348	19128	164849	40995	25997	43137	53.61	34.79	11.6	24.87	15.77	26.17
CANADA	2	Q2_2017	t2	G10Lux	93728	57394	18216	169338	41053	25928	46106	55.35	33.89	10.76	24.24	15.31	27.23
CANADA	2	Q3_2017	t3	G10Lux	94760	58540	17535	170835	45080	23784	43899	55.47	34.27	10.26	26.39	13.92	25.7
FRANCE	3	Q4_2016	t0	G10Lux	175021	11551	15540	202112	47560	33602	93245	86.6	5.72	7.69	23.53	16.63	46.14
FRANCE	3	Q1_2017	t1	G10Lux	194639	7432	14811	216882	43187	42122	98876	89.74	3.43	6.83	19.91	19.42	45.59
FRANCE	3	Q2_2017	t2	G10Lux	166168	15190	15074	196432	42778	38309	82589	84.59	7.73	7.67	21.78	19.5	42.04
FRANCE	3	Q3_2017	t3	G10Lux	177063	13232	14171	204466	44163	38213	88771	86.6	6.47	6.93	21.6	18.69	43.42
GERMANY	4	Q4_2016	t0	G10Lux	189769	87176	24184	301129	83947	151795	35582	63.02	28.95	8.03	27.88	50.41	11.82
GERMANY	4	Q1_2017	t1	G10Lux	204874	92918	24141	321933	90722	162414	34390	63.64	28.86	7.5	28.18	50.45	10.68
GERMANY	4	Q2_2017	t2	G10Lux	214078	98773	23731	336582	96410	172797	36742	63.6	29.35	7.05	28.64	51.34	10.92
GERMANY	4	Q3_2017	t3	G10Lux	192247	113190	25639	331076	71095	188522	35820	58.07	34.19	7.74	21.47	56.94	10.82
ITALY	5	Q4_2016	t0	G10Lux	34294	4982	20674	59950	13076	29661	6948	57.2	8.31	34.49	21.81	49.48	11.59
ITALY	5	Q1_2017	t1	G10Lux	38886	4037	18536	61459	13143	30473	7095	63.27	6.57	30.16	21.38	49.58	11.54
ITALY	5	Q2_2017	t2	G10Lux	38331	6146	18466	62943	10626	31406	7698	60.9	9.76	29.34	16.88	49.9	12.23
ITALY	5	Q3_2017	t3	G10Lux	42698	5217	18726	66641	11784	33894	8487	64.07	7.83	28.1	17.68	50.86	12.74
JAPAN	6	Q4_2016	t0	G10Lux	103207	299738	23357	426302	134119	140007	112816	24.21	70.31	5.48	31.46	32.84	26.46
JAPAN	6	Q1_2017	t1	G10Lux	104423	266660	9334	380417	114042	123886	97123	27.45	70.1	2.45	29.98	32.57	25.53
JAPAN	6	Q2_2017	t2	G10Lux	119856	264371	14552	398779	131554	124233	98704	30.06	66.3	3.65	32.99	31.15	24.75
JAPAN	6	Q3_2017	t3	G10Lux	140715	280320	12807	433842	136691	136366	106681	32.43	64.61	2.95	31.51	31.43	24.59
LUXEMBOURG	7	Q4_2016	t0	G10Lux	40850	12368	5585	58803	7870	8333	28208	69.47	21.03	9.5	13.38	14.17	47.97
LUXEMBOURG	7	Q1_2017	t1	G10Lux	46023	14001	4967	64991	2793	15215	29525	70.81	21.54	7.64	4.3	23.41	45.43
LUXEMBOURG	7	Q2_2017	t2	G10Lux	51300	13941	5352	70593	2700	14396	37337	72.67	19.75	7.58	3.82	20.39	52.89
LUXEMBOURG	7	Q3_2017	t3	G10Lux	50267	13096	6864	70227	2565	11309	40298	71.58	18.65	9.77	3.65	16.1	57.38
NETHERLANDS	8	Q4_2016	t0	G10Lux	54664	7783	13077	75524	13881	15365	21584	72.38	10.31	17.32	18.38	20.34	28.58
NETHERLANDS	8	Q1_2017	t1	G10Lux	58147	10979	12031	81157	14186	16781	20079	71.65	13.53	14.82	17.48	20.68	24.74
NETHERLANDS	8	Q2_2017	t2	G10Lux	58318	11179	12911	82408	14224	17071	22881	70.77	13.57	15.67	17.26	20.72	27.77
NETHERLANDS	8	Q3_2017	t3	G10Lux	63748	10361	15279	89388	21381	15161	22361	71.32	11.59	17.09	23.92	16.96	25.02
SWEDEN	9	Q4_2016	t0	G10Lux	21878	971	1030	23879	9982	3976	4854	91.62	4.07	4.31	41.8	16.65	20.33
SWEDEN	9	Q1_2017	t1	G10Lux	27387	328	993	28708	14602	2648	5406	95.4	1.14	3.46	50.86	9.22	18.83
SWEDEN	9	Q2_2017	t2	G10Lux	25423	1141	1200	27764	12762	4226	5287	91.57	4.11	4.32	45.97	15.22	19.04
SWEDEN	9	Q3_2017	t3	G10Lux	28993	937	1378	31308	14943	4600	5927	92.61	2.99	4.4	47.73	14.69	18.93
SWITZERLAND	10	Q4_2016	t0	G10Lux	76271	22718	4951	103940	59097	16615	6929	73.38	21.86	4.76	56.86	15.99	6.67
SWITZERLAND	10	Q1_2017	t1	G10Lux	84922	20973	4565	110460	61337	17699	8496	76.88	18.99	4.13	55.53	16.02	7.69
SWITZERLAND	10	Q2_2017	t2	G10Lux	81663	24112	5371	111146	61973	20608	9791	73.47	21.69	4.83	55.76	18.54	8.81
SWITZERLAND	10	Q3_2017	t3	G10Lux	87138	23895	6134	117167	66450	20610	8719	74.37	20.39	5.24	56.71	17.59	7.44
UNITED KINGDOM	11	Q4_2016	t0	G10Lux	168009	338458	61868	568335	121598	114375	237342	29.56	59.55	10.89	21.4	20.12	41.76
UNITED KINGDOM	11	Q1_2017	t1	G10Lux	157397	342726	55114	555237	112250	119849	224427	28.35	61.73	9.93	20.22	21.59	40.42
UNITED KINGDOM	11	Q2_2017	t2	G10Lux	140371	357880	56915	555166	115241	121957	218994	25.28	64.46	10.25	20.76	21.97	39.45
UNITED KINGDOM	11	Q3_2017	t3	G10Lux	137530	380777	48637	566944	116014	134187	226993	24.26	67.16	8.58	20.46	23.67	40.04
AUSTRALIA	12	Q4_2016	t0	NG10DevC	31939	54373	6618	92930	24738	19099	20367	34.37	58.51	7.12	26.62	20.55	21.92
AUSTRALIA	12	Q1_2017	t1	NG10DevC	30263	60864	4785	95912	24134	21270	19105	31.55	63.46	4.99	25.16	22.18	19.92
AUSTRALIA	12	Q2_2017	t2	NG10DevC	28854	65618	4893	99365	22189	23873	19984	29.04	66.04	4.92	22.33	24.03	20.11
AUSTRALIA	12	Q3_2017	t3	NG10DevC	32743	65954	3979	102676	22836	22462	22654	31.89	64.24	3.88	22.24	21.88	22.06
AUSTRIA	13	Q4_2016	t0	NG10DevC	12111	55	641	12807	2493	5306	1794	94.57	0.43	5.01	19.47	41.43	14.01
AUSTRIA	13	Q1_2017	t1	NG10DevC	12006	65	458	12529	2643	5336	1372	95.83	0.52	3.66	21.1	42.59	10.95
AUSTRIA	13	Q2_2017	t2	NG10DevC	12254	62	650	12966	2644	6406	1016	94.51	0.48	5.01	20.39	49.41	7.84
AUSTRIA	13	Q3_2017	t3	NG10DevC	12929	70	619	13618	2061	7088	1133	94.94	0.51	4.55	15.13	52.05	8.32
CYPRUS	14	Q4_2016	t0	NG10DevC	2235	0	129	2364	125	42	1255	94.54	0	5.46	5.29	1.78	53.09
CYPRUS	14	Q1_2017	t1	NG10DevC	2010	0	247	2257	158	32	1039	89.06	0	10.94	7	1.42	46.03
CYPRUS	14	Q2_2017	t2	NG10DevC	2577	0	132	2709	183	58	1424	95.13	0	4.87	6.76	2.14	52.57
CYPRUS	14	Q3_2017	t3	NG10DevC	2965	0	140	3105	168	39	1434	95.49	0	4.51	5.41	1.26	46.18
DENMARK	15	Q4_2016	t0	NG10DevC	10685	124	2008	12817	5418	516	4002	83.37	0.97	15.67	42.27	4.03	31.22
DENMARK	15	Q1_2017	t1	NG10DevC	9968	113	1839	11920	5127	324	3235	83.62	0.95	15.43	43.01	2.72	27.14
DENMARK	15	Q2_2017	t2	NG10DevC	9561	260	1958	11779	4791	806	3436	81.17	2.21	16.62	40.67	6.84	29.17
DENMARK	15	Q3_2017	t3	NG10DevC	10200	221	1868	12289	4915	729	3946	83	1.8	15.2	40	5.93	32.11
FINLAND	16	Q4_2016	t0	NG10DevC	9626	112	580	10318	1598	4187	2321	93.29	1.09	5.62	15.49	40.58	22.49
FINLAND	16	Q1_2017	t1	NG10DevC	9703	111	406	10220	1239	4590	1783	94.94	1.09	3.97	12.12	44.91	17.45
FINLAND	16	Q2_2017	t2	NG10DevC	10726	124	536	11386	1094	6414	1686	94.2	1.09	4.71	9.61	56.33	14.81
FINLAND	16	Q3_2017	t3	NG10DevC	11119	139	891	12149	1531	6050	1919	91.52	1.14	7.33	12.6	49.8	15.8
GREECE	17	Q4_2016	t0	NG10DevC	9361	110	971	10442	8749	959	379	89.65	1.05	9.3	83.79	9.18	3.63
GREECE	17	Q1_2017	t1	NG10DevC	9494	169	877	10540	8800	871	64	90.08	1.6	8.32	83.49	8.26	0.61
GREECE	17	Q2_2017	t2	NG10DevC	10251	193	958	11402	9683	949	78	89.91	1.69	8.4	84.92	8.32	0.68
GREECE	17	Q3_2017	t3	NG10DevC	9678	185	1018	10881	9146	992	98	88.94	1.7	9.36	84.05	9.12	0.9
IRELAND	18	Q4_2016	t0	NG10DevC	60709	9465	4483	74657	3609	7057	48691	81.32	12.68	6	4.83	9.45	65.22
IRELAND	18	Q1_2017	t1	NG10DevC	65673	9344	3684	78701	4157	7738	50326	83.45	11.87	4.68	5.28	9.83	63.95
IRELAND	18	Q2_2017	t2	NG10DevC	68789	10286	3981	83056	3731	8930	54476	82.82	12.38	4.79	4.49	10.75	65.59
IRELAND	18	Q3_2017	t3	NG10DevC	67993	10485	4328	82806	3259	9161	55488	82.11	12.66	5.23	3.94	11.06	67.01
ISRAEL	19	Q4_2016	t0	NG10DevC	6293	1225	1774	9292	879	2092	498	67.72	13.18	19.09	9.46	22.51	5.36
ISRAEL	19	Q1_2017	t1	NG10DevC	5221	1278	402	6901	820	1579	317	75.66	18.52	5.83	11.88	22.88	4.59
ISRAEL	19	Q2_2017	t2	NG10DevC	5151	1384	1045	7580	1067	1759	633	67.96	18.26	13.79	14.08	23.21	8.35
ISRAEL	19	Q3_2017	t3	NG10DevC	4827	1629	517	6973	727	2075	271	69.22	23.36	7.41	10.43	29.76	3.89
NEW ZEALAND	20	Q4_2016	t0	NG10DevC	1643	1502	344	3489	910	677	744	47.09	43.05	9.86	26.08	19.4	21.32
NEW ZEALAND	20	Q1_2017	t1	NG10DevC	1868	1550	478	3896	883	843	809	47.95	39.78	12.27	22.66	21.64	20.76
NEW ZEALAND	20	Q2_2017	t2	NG10DevC	2121	1642	444	4207	1142	809	837	50.42	39.03	10.55	27.15	19.23	19.9
NEW ZEALAND	20	Q3_2017	t3	NG10DevC	2256	1879	304	4439	1141	968	765	50.82	42.33	6.85	25.7	21.81	17.23
NORWAY	21	Q4_2016	t0	NG10DevC	17369	117	568	18054	4526	9020	2068	96.21	0.65	3.15	25.07	49.96	11.45
NORWAY	21	Q1_2017	t1	NG10DevC	16993	131	559	17683	4457	8490	2261	96.1	0.74	3.16	25.2	48.01	12.79
NORWAY	21	Q2_2017	t2	NG10DevC	19883	214	661	20758	4610	12008	1407	95.78	1.03	3.18	22.21	57.85	6.78
NORWAY	21	Q3_2017	t3	NG10DevC	15379	221	561	16161	5251	6949	1176	95.16	1.37	3.47	32.49	43	7.28
PORTUGAL	22	Q4_2016	t0	NG10DevC	4538	57	172	4767	2725	978	91	95.2	1.2	3.61	57.16	20.52	1.91
PORTUGAL	22	Q1_2017	t1	NG10DevC	4435	59	137	4631	2450	1236	107	95.77	1.27	2.96	52.9	26.69	2.31
PORTUGAL	22	Q2_2017	t2	NG10DevC	5198	55	170	5423	2832	1313	314	95.85	1.01	3.13	52.22	24.21	5.79
PORTUGAL	22	Q3_2017	t3	NG10DevC	5274	55	205	5534	2273	1978	196	95.3	0.99	3.7	41.07	35.74	3.54
SLOVAKIA	23	Q4_2016	t0	NG10DevC	381	237	8	626	5	237	13	60.86	37.86	1.28	0.8	37.86	2.08
SLOVAKIA	23	Q1_2017	t1	NG10DevC	413	295	5	713	3	291	14	57.92	41.37	0.7	0.42	40.81	1.96
SLOVAKIA	23	Q2_2017	t2	NG10DevC	232	326	11	569	8	208	19	40.77	57.29	1.93	1.41	36.56	3.34
SLOVAKIA	23	Q3_2017	t3	NG10DevC	353	383	21	757	4	347	21	46.63	50.59	2.77	0.53	45.84	2.77
SPAIN	24	Q4_2016	t0	NG10DevC	32000	2602	2648	37250	11634	7534	3248	85.91	6.99	7.11	31.23	20.23	8.72
SPAIN	24	Q1_2017	t1	NG10DevC	32734	2436	2905	38075	11804	8708	3682	85.97	6.4	7.63	31	22.87	9.67
SPAIN	24	Q2_2017	t2	NG10DevC	33676	3055	2894	39625	11300	7928	4879	84.99	7.71	7.3	28.52	20.01	12.31
SPAIN	24	Q3_2017	t3	NG10DevC	36587	2702	3157	42446	15576	8845	4016	86.2	6.37	7.44	36.7	20.84	9.46
OTHER NON G-10 DEV.	25	Q4_2016	t0	NG10DevC	2930	1	157	3088	452	1593	471	94.88	0.03	5.08	14.64	51.59	15.25
OTHER NON G-10 DEV.	25	Q1_2017	t1	NG10DevC	2829	1	228	3058	366	1483	512	92.51	0.03	7.46	11.97	48.5	16.74
OTHER NON G-10 DEV.	25	Q2_2017	t2	NG10DevC	4493	0	461	4954	369	3308	601	90.69	0	9.31	7.45	66.77	12.13
OTHER NON G-10 DEV.	25	Q3_2017	t3	NG10DevC	3386	1	255	3642	370	2029	620	92.97	0.03	7	10.16	55.71	17.02
BULGARIA	26	Q4_2016	t0	EastrnEurop	77	200	5	282	26	137	5	27.3	70.92	1.77	9.22	48.58	1.77
BULGARIA	26	Q1_2017	t1	EastrnEurop	66	136	5	207	13	116	0	31.88	65.7	2.42	6.28	56.04	0
BULGARIA	26	Q2_2017	t2	EastrnEurop	51	244	4	299	17	198	11	17.06	81.61	1.34	5.69	66.22	3.68
BULGARIA	26	Q3_2017	t3	EastrnEurop	43	187	6	236	29	130	7	18.22	79.24	2.54	12.29	55.08	2.97
CZECH REPUBLIC	27	Q4_2016	t0	EastrnEurop	2007	3839	155	6001	461	4234	284	33.44	63.97	2.58	7.68	70.55	4.73
CZECH REPUBLIC	27	Q1_2017	t1	EastrnEurop	5148	3167	87	8402	2955	3376	1041	61.27	37.69	1.04	35.17	40.18	12.39
CZECH REPUBLIC	27	Q2_2017	t2	EastrnEurop	6454	2906	145	9505	3700	3332	1417	67.9	30.57	1.53	38.93	35.06	14.91
CZECH REPUBLIC	27	Q3_2017	t3	EastrnEurop	8769	3452	123	12344	4709	3269	3112	71.04	27.97	1	38.15	26.48	25.21
HUNGARY	28	Q4_2016	t0	EastrnEurop	1373	2050	39	3462	175	2379	106	39.66	59.21	1.13	5.05	68.72	3.06
HUNGARY	28	Q1_2017	t1	EastrnEurop	1378	1501	46	2925	189	1843	113	47.11	51.32	1.57	6.46	63.01	3.86
HUNGARY	28	Q2_2017	t2	EastrnEurop	1510	2095	51	3656	355	2516	86	41.3	57.3	1.39	9.71	68.82	2.35
HUNGARY	28	Q3_2017	t3	EastrnEurop	1712	1718	38	3468	273	2448	83	49.37	49.54	1.1	7.87	70.59	2.39
KOSOVO	29	Q4_2016	t0	EastrnEurop	0	0	0	0	0	0	0	#DIV/0!	#DIV/0!	#DIV/0!	#DIV/0!	#DIV/0!	#DIV/0!
KOSOVO	29	Q1_2017	t1	EastrnEurop	0	0	0	0	0	0	0	0	0	0	0	0	0
KOSOVO	29	Q2_2017	t2	EastrnEurop	0	0	0	0	0	0	0	0	0	0	0	0	0
KOSOVO	29	Q3_2017	t3	EastrnEurop	0	0	0	0	0	0	0	0	0	0	0	0	0
POLAND	30	Q4_2016	t0	EastrnEurop	1875	9487	144	11506	649	5954	470	16.3	82.45	1.25	5.64	51.75	4.08
POLAND	30	Q1_2017	t1	EastrnEurop	2017	9826	84	11927	708	5860	466	16.91	82.38	0.7	5.94	49.13	3.91
POLAND	30	Q2_2017	t2	EastrnEurop	3210	10731	198	14139	1455	7074	680	22.7	75.9	1.4	10.29	50.03	4.81
POLAND	30	Q3_2017	t3	EastrnEurop	2846	10845	210	13901	958	6959	627	20.47	78.02	1.51	6.89	50.06	4.51
ROMANIA	30	Q4_2016	t0	EastrnEurop	434	1078	15	1527	84	968	82	28.42	70.6	0.98	5.5	63.39	5.37
ROMANIA	30	Q1_2017	t1	EastrnEurop	392	1303	12	1707	157	965	197	22.96	76.33	0.7	9.2	56.53	11.54
ROMANIA	30	Q2_2017	t2	EastrnEurop	431	1566	11	2008	189	1162	186	21.46	77.99	0.55	9.41	57.87	9.26
ROMANIA	30	Q3_2017	t3	EastrnEurop	299	1466	16	1781	104	1063	150	16.79	82.31	0.9	5.84	59.69	8.42
RUSSIA	31	Q4_2016	t0	EastrnEurop	6194	6272	317	12783	2287	3015	1418	48.45	49.07	2.48	17.89	23.59	11.09
RUSSIA	31	Q1_2017	t1	EastrnEurop	6215	5974	316	12505	2343	2863	1178	49.7	47.77	2.53	18.74	22.89	9.42
RUSSIA	31	Q2_2017	t2	EastrnEurop	6069	6133	195	12397	1563	3299	1586	48.96	49.47	1.57	12.61	26.61	12.79
RUSSIA	31	Q3_2017	t3	EastrnEurop	6201	6848	205	13254	1999	3704	1820	46.79	51.67	1.55	15.08	27.95	13.73
TURKEY	32	Q4_2016	t0	EastrnEurop	14994	2348	827	18169	11937	1123	583	82.53	12.92	4.55	65.7	6.18	3.21
TURKEY	32	Q1_2017	t1	EastrnEurop	14486	2520	799	17805	11267	1495	608	81.36	14.15	4.49	63.28	8.4	3.41
TURKEY	32	Q2_2017	t2	EastrnEurop	14515	3178	882	18575	11935	1485	660	78.14	17.11	4.75	64.25	7.99	3.55
TURKEY	32	Q3_2017	t3	EastrnEurop	15881	2281	939	19101	12207	1596	807	83.14	11.94	4.92	63.91	8.36	4.22
OTHER E. EUROPE	33	Q4_2016	t0	EastrnEurop	1595	535	38	2168	169	1167	29	73.57	24.68	1.75	7.8	53.83	1.34
OTHER E. EUROPE	33	Q1_2017	t1	EastrnEurop	1859	513	25	2397	159	1464	29	77.56	21.4	1.04	6.63	61.08	1.21
OTHER E. EUROPE	33	Q2_2017	t2	EastrnEurop	1521	535	24	2080	165	1326	33	73.13	25.72	1.15	7.93	63.75	1.59
OTHER E. EUROPE	33	Q3_2017	t3	EastrnEurop	2117	562	33	2712	190	1561	92	78.06	20.72	1.22	7.01	57.56	3.39
ANGUILLA	34	Q4_2016	t0	LatinAmer	2518	0	15	2533	0	0	5	99.41	0	0.59	0	0	0.2
ANGUILLA	34	Q1_2017	t1	LatinAmer	3426	0	42	3468	18	0	3396	98.79	0	1.21	0.52	0	97.92
ANGUILLA	34	Q2_2017	t2	LatinAmer	3295	0	55	3350	5	0	3276	98.36	0	1.64	0.15	0	97.79
ANGUILLA	34	Q3_2017	t3	LatinAmer	3755	0	50	3805	19	0	3710	98.69	0	1.31	0.5	0	97.5
ARGENTINA	35	Q4_2016	t0	LatinAmer	1848	4852	29	6729	488	2741	284	27.46	72.11	0.43	7.25	40.73	4.22
ARGENTINA	35	Q1_2017	t1	LatinAmer	2947	4004	37	6988	585	3325	153	42.17	57.3	0.53	8.37	47.58	2.19
ARGENTINA	35	Q2_2017	t2	LatinAmer	2909	3632	35	6576	274	3172	151	44.24	55.23	0.53	4.17	48.24	2.3
ARGENTINA	35	Q3_2017	t3	LatinAmer	4808	3786	31	8625	412	4235	256	55.74	43.9	0.36	4.78	49.1	2.97
BRAZIL	36	Q4_2016	t0	LatinAmer	54235	31935	3062	89232	20911	29569	106	60.78	35.79	3.43	23.43	33.14	0.12
BRAZIL	36	Q1_2017	t1	LatinAmer	53715	33732	3061	90508	17128	33874	5063	59.35	37.27	3.38	18.92	37.43	5.59
BRAZIL	36	Q2_2017	t2	LatinAmer	47451	34399	1692	83542	15926	32776	3702	56.8	41.18	2.03	19.06	39.23	4.43
BRAZIL	36	Q3_2017	t3	LatinAmer	47472	38160	2278	87910	18836	32825	4626	54	43.41	2.59	21.43	37.34	5.26
CHILE	37	Q4_2016	t0	LatinAmer	8415	2716	1272	12403	7639	1014	0	67.85	21.9	10.26	61.59	8.18	0
CHILE	37	Q1_2017	t1	LatinAmer	8399	2521	1179	12099	5469	882	2470	69.42	20.84	9.74	45.2	7.29	20.41
CHILE	37	Q2_2017	t2	LatinAmer	8629	2602	1032	12263	5750	592	2832	70.37	21.22	8.42	46.89	4.83	23.09
CHILE	37	Q3_2017	t3	LatinAmer	9015	2788	1373	13176	6305	664	3071	68.42	21.16	10.42	47.85	5.04	23.31
COLOMBIA	38	Q4_2016	t0	LatinAmer	6796	3354	335	10485	3069	1228	470	64.82	31.99	3.2	29.27	11.71	4.48
COLOMBIA	38	Q1_2017	t1	LatinAmer	7169	3885	384	11438	3271	1874	410	62.68	33.97	3.36	28.6	16.38	3.58
COLOMBIA	38	Q2_2017	t2	LatinAmer	5934	3679	332	9945	3027	1650	440	59.67	36.99	3.34	30.44	16.59	4.42
COLOMBIA	38	Q3_2017	t3	LatinAmer	5672	3916	255	9843	2510	1870	494	57.62	39.78	2.59	25.5	19	5.02
COSTA RICA	39	Q4_2016	t0	LatinAmer	819	537	33	1389	565	425	82	58.96	38.66	2.38	40.68	30.6	5.9
COSTA RICA	39	Q1_2017	t1	LatinAmer	752	557	33	1342	467	421	18	56.04	41.51	2.46	34.8	31.37	1.34
COSTA RICA	39	Q2_2017	t2	LatinAmer	780	526	26	1332	480	421	7	58.56	39.49	1.95	36.04	31.61	0.53
COSTA RICA	39	Q3_2017	t3	LatinAmer	683	527	26	1236	486	424	7	55.26	42.64	2.1	39.32	34.3	0.57
DOMINICAN REPUBLIC	40	Q4_2016	t0	LatinAmer	1465	474	5	1944	685	519	1418	75.36	24.38	0.26	35.24	26.7	72.94
DOMINICAN REPUBLIC	40	Q1_2017	t1	LatinAmer	1334	470	2	1806	598	491	39	73.86	26.02	0.11	33.11	27.19	2.16
DOMINICAN REPUBLIC	40	Q2_2017	t2	LatinAmer	1104	406	1	1511	428	475	15	73.06	26.87	0.07	28.33	31.44	0.99
DOMINICAN REPUBLIC	40	Q3_2017	t3	LatinAmer	1084	454	1	1539	486	549	15	70.44	29.5	0.06	31.58	35.67	0.97
ECUADOR	41	Q4_2016	t0	LatinAmer	947	488	4	1439	121	679	583	65.81	33.91	0.28	8.41	47.19	40.51
ECUADOR	41	Q1_2017	t1	LatinAmer	702	543	7	1252	338	282	1	56.07	43.37	0.56	27	22.52	0.08
ECUADOR	41	Q2_2017	t2	LatinAmer	661	525	4	1190	237	265	1	55.55	44.12	0.34	19.92	22.27	0.08
ECUADOR	41	Q3_2017	t3	LatinAmer	570	469	4	1043	160	192	3	54.65	44.97	0.38	15.34	18.41	0.29
EL SALVADOR	42	Q4_2016	t0	LatinAmer	543	298	0	841	407	221	29	64.57	35.43	0	48.39	26.28	3.45
EL SALVADOR	42	Q1_2017	t1	LatinAmer	497	264	0	761	318	196	14	65.31	34.69	0	41.79	25.76	1.84
EL SALVADOR	42	Q2_2017	t2	LatinAmer	460	186	0	646	246	165	9	71.21	28.79	0	38.08	25.54	1.39
EL SALVADOR	42	Q3_2017	t3	LatinAmer	488	188	0	676	223	263	10	72.19	27.81	0	32.99	38.91	1.48
FRENCH GUIANA	42	Q4_2016	t0	LatinAmer	0	0	0	0	0	0	5	#DIV/0!	#DIV/0!	#DIV/0!	#DIV/0!	#DIV/0!	#DIV/0!
FRENCH GUIANA	42	Q1_2017	t1	LatinAmer	0	0	0	0	0	0	0	0	0	0	0	0	0
FRENCH GUIANA	42	Q2_2017	t2	LatinAmer	0	0	0	0	0	0	0	0	0	0	0	0	0
FRENCH GUIANA	42	Q3_2017	t3	LatinAmer	0	0	0	0	0	0	0	0	0	0	0	0	0
GUATEMALA	43	Q4_2016	t0	LatinAmer	1766	482	15	2263	1178	342	284	78.04	21.3	0.66	52.05	15.11	12.55
GUATEMALA	43	Q1_2017	t1	LatinAmer	1927	332	14	2273	1155	375	16	84.78	14.61	0.62	50.81	16.5	0.7
GUATEMALA	43	Q2_2017	t2	LatinAmer	1789	482	14	2285	1136	415	2	78.29	21.09	0.61	49.72	18.16	0.09
GUATEMALA	43	Q3_2017	t3	LatinAmer	1786	456	17	2259	1097	393	2	79.06	20.19	0.75	48.56	17.4	0.09
HONDURAS	44	Q4_2016	t0	LatinAmer	409	139	5	553	160	199	106	73.96	25.14	0.9	28.93	35.99	19.17
HONDURAS	44	Q1_2017	t1	LatinAmer	293	124	4	421	124	160	50	69.6	29.45	0.95	29.45	38	11.88
HONDURAS	44	Q2_2017	t2	LatinAmer	295	116	4	415	158	129	50	71.08	27.95	0.96	38.07	31.08	12.05
HONDURAS	44	Q3_2017	t3	LatinAmer	284	124	3	411	117	142	68	69.1	30.17	0.73	28.47	34.55	16.55
MEXICO	45	Q4_2016	t0	LatinAmer	22458	61042	3028	86528	10080	22739	0	25.95	70.55	3.5	11.65	26.28	0
MEXICO	45	Q1_2017	t1	LatinAmer	22825	67502	2308	92635	8491	26520	9920	24.64	72.87	2.49	9.17	28.63	10.71
MEXICO	45	Q2_2017	t2	LatinAmer	22706	72900	3064	98670	9210	27323	10729	23.01	73.88	3.11	9.33	27.69	10.87
MEXICO	45	Q3_2017	t3	LatinAmer	23313	69805	2280	95398	7158	27512	9736	24.44	73.17	2.39	7.5	28.84	10.21
MONTSERRAT	46	Q4_2016	t0	LatinAmer	0	0	0	0	0	0	470	#DIV/0!	#DIV/0!	#DIV/0!	#DIV/0!	#DIV/0!	#DIV/0!
MONTSERRAT	46	Q1_2017	t1	LatinAmer	0	0	0	0	0	0	0	0	0	0	0	0	0
MONTSERRAT	46	Q2_2017	t2	LatinAmer	0	0	0	0	0	0	0	0	0	0	0	0	0
MONTSERRAT	46	Q3_2017	t3	LatinAmer	0	0	0	0	0	0	0	0	0	0	0	0	0
PERU	47	Q4_2016	t0	LatinAmer	3920	1953	154	6027	1760	1638	82	65.04	32.4	2.56	29.2	27.18	1.36
PERU	47	Q1_2017	t1	LatinAmer	3794	2013	180	5987	1545	1879	190	63.37	33.62	3.01	25.81	31.38	3.17
PERU	47	Q2_2017	t2	LatinAmer	4054	1748	147	5949	1664	1714	194	68.15	29.38	2.47	27.97	28.81	3.26
PERU	47	Q3_2017	t3	LatinAmer	3996	1575	160	5731	1929	1325	198	69.73	27.48	2.79	33.66	23.12	3.45
URUGUAY	48	Q4_2016	t0	LatinAmer	772	407	735	1914	287	383	1418	40.33	21.26	38.4	14.99	20.01	74.09
URUGUAY	48	Q1_2017	t1	LatinAmer	1087	522	104	1713	370	705	112	63.46	30.47	6.07	21.6	41.16	6.54
URUGUAY	48	Q2_2017	t2	LatinAmer	1082	783	136	2001	324	987	103	54.07	39.13	6.8	16.19	49.33	5.15
URUGUAY	48	Q3_2017	t3	LatinAmer	1053	763	137	1953	326	872	72	53.92	39.07	7.01	16.69	44.65	3.69
VENEZUELA	49	Q4_2016	t0	LatinAmer	1494	52	1	1547	1	351	583	96.57	3.36	0.06	0.06	22.69	37.69
VENEZUELA	49	Q1_2017	t1	LatinAmer	1596	64	3	1663	2	409	1	95.97	3.85	0.18	0.12	24.59	0.06
VENEZUELA	49	Q2_2017	t2	LatinAmer	1777	25	30	1832	53	555	17	97	1.36	1.64	2.89	30.29	0.93
VENEZUELA	49	Q3_2017	t3	LatinAmer	1822	34	26	1882	4	551	16	96.81	1.81	1.38	0.21	29.28	0.85
OTHER LAT. AM. & CAR.	50	Q4_2016	t0	LatinAmer	23729	1771	612	26112	428	1030	29	90.87	6.78	2.34	1.64	3.94	0.11
OTHER LAT. AM. & CAR.	50	Q1_2017	t1	LatinAmer	24948	1734	471	27153	408	1005	11846	91.88	6.39	1.73	1.5	3.7	43.63
OTHER LAT. AM. & CAR.	50	Q2_2017	t2	LatinAmer	26632	1406	630	28668	471	717	13055	92.9	4.9	2.2	1.64	2.5	45.54
OTHER LAT. AM. & CAR.	50	Q3_2017	t3	LatinAmer	30907	1402	939	33248	513	794	15953	92.96	4.22	2.82	1.54	2.39	47.98
CHINA-MAINLAND	51	Q4_2016	t0	AsiaPacif	45479	33956	3939	83374	26653	18087	9219	54.55	40.73	4.72	31.97	21.69	11.06
CHINA-MAINLAND	51	Q1_2017	t1	AsiaPacif	59069	31784	2966	93819	26535	24686	10447	62.96	33.88	3.16	28.28	26.31	11.14
CHINA-MAINLAND	51	Q2_2017	t2	AsiaPacif	63524	34823	2640	100987	29362	26514	10463	62.9	34.48	2.61	29.08	26.25	10.36
CHINA-MAINLAND	51	Q3_2017	t3	AsiaPacif	76535	35574	3045	115154	29752	34273	12345	66.46	30.89	2.64	25.84	29.76	10.72
INDIA	52	Q4_2016	t0	AsiaPacif	35400	32633	936	68969	17144	19270	5851	51.33	47.32	1.36	24.86	27.94	8.48
INDIA	52	Q1_2017	t1	AsiaPacif	43801	34160	1843	79804	18380	19441	10860	54.89	42.8	2.31	23.03	24.36	13.61
INDIA	52	Q2_2017	t2	AsiaPacif	43835	36667	1359	81861	17479	23447	10124	53.55	44.79	1.66	21.35	28.64	12.37
INDIA	52	Q3_2017	t3	AsiaPacif	43580	35474	1148	80202	17387	21449	10904	54.34	44.23	1.43	21.68	26.74	13.6
INDONESIA	53	Q4_2016	t0	AsiaPacif	5917	6509	182	12608	1721	5013	590	46.93	51.63	1.44	13.65	39.76	4.68
INDONESIA	53	Q1_2017	t1	AsiaPacif	7448	6912	162	14522	1682	6403	678	51.29	47.6	1.12	11.58	44.09	4.67
INDONESIA	53	Q2_2017	t2	AsiaPacif	7412	7073	166	14651	1863	5711	804	50.59	48.28	1.13	12.72	38.98	5.49
INDONESIA	53	Q3_2017	t3	AsiaPacif	7867	7029	146	15042	1874	5849	1026	52.3	46.73	0.97	12.46	38.88	6.82
KOREA, SOUTH	54	Q4_2016	t0	AsiaPacif	34986	38378	3659	77023	8893	28954	6027	45.42	49.83	4.75	11.55	37.59	7.82
KOREA, SOUTH	54	Q1_2017	t1	AsiaPacif	41037	43168	1956	86161	9590	33207	6840	47.63	50.1	2.27	11.13	38.54	7.94
KOREA, SOUTH	54	Q2_2017	t2	AsiaPacif	43272	43458	2501	89231	8508	33141	8262	48.49	48.7	2.8	9.53	37.14	9.26
KOREA, SOUTH	54	Q3_2017	t3	AsiaPacif	40982	45253	2529	88764	9480	32836	7066	46.17	50.98	2.85	10.68	36.99	7.96
KUWAIT	55	Q4_2016	t0	AsiaPacif	12774	264	121	13159	631	11500	340	97.07	2.01	0.92	4.8	87.39	2.58
KUWAIT	55	Q1_2017	t1	AsiaPacif	9986	278	117	10381	642	8330	706	96.19	2.68	1.13	6.18	80.24	6.8
KUWAIT	55	Q2_2017	t2	AsiaPacif	8456	240	145	8841	674	6674	793	95.65	2.71	1.64	7.62	75.49	8.97
KUWAIT	55	Q3_2017	t3	AsiaPacif	8897	250	97	9244	689	6902	1017	96.25	2.7	1.05	7.45	74.66	11
MALAYSIA	56	Q4_2016	t0	AsiaPacif	3907	10791	441	15139	2255	5691	932	25.81	71.28	2.91	14.9	37.59	6.16
MALAYSIA	56	Q1_2017	t1	AsiaPacif	3344	11222	303	14869	2714	5087	973	22.49	75.47	2.04	18.25	34.21	6.54
MALAYSIA	56	Q2_2017	t2	AsiaPacif	3368	11339	237	14944	2662	4836	1055	22.54	75.88	1.59	17.81	32.36	7.06
MALAYSIA	56	Q3_2017	t3	AsiaPacif	3544	11574	253	15371	3193	4562	927	23.06	75.3	1.65	20.77	29.68	6.03
PAKISTAN	57	Q4_2016	t0	AsiaPacif	354	959	10	1323	127	892	14	26.76	72.49	0.76	9.6	67.42	1.06
PAKISTAN	57	Q1_2017	t1	AsiaPacif	412	1028	6	1446	173	1008	1	28.49	71.09	0.41	11.96	69.71	0.07
PAKISTAN	57	Q2_2017	t2	AsiaPacif	391	1095	12	1498	152	1058	7	26.1	73.1	0.8	10.15	70.63	0.47
PAKISTAN	57	Q3_2017	t3	AsiaPacif	332	1160	10	1502	138	1074	4	22.1	77.23	0.67	9.19	71.5	0.27
PHILIPPINES	58	Q4_2016	t0	AsiaPacif	2903	5162	348	8413	2992	2951	205	34.51	61.36	4.14	35.56	35.08	2.44
PHILIPPINES	58	Q1_2017	t1	AsiaPacif	2667	5134	75	7876	2409	2488	254	33.86	65.19	0.95	30.59	31.59	3.22
PHILIPPINES	58	Q2_2017	t2	AsiaPacif	2799	5276	82	8157	2364	2664	255	34.31	64.68	1.01	28.98	32.66	3.13
PHILIPPINES	58	Q3_2017	t3	AsiaPacif	2820	5342	83	8245	2399	2587	295	34.2	64.79	1.01	29.1	31.38	3.58
QATAR	59	Q4_2016	t0	AsiaPacif	5017	23	578	5618	3082	502	407	89.3	0.41	10.29	54.86	8.94	7.24
QATAR	59	Q1_2017	t1	AsiaPacif	4435	38	1141	5614	2590	444	374	79	0.68	20.32	46.13	7.91	6.66
QATAR	59	Q2_2017	t2	AsiaPacif	4489	166	1209	5864	2329	783	452	76.55	2.83	20.62	39.72	13.35	7.71
QATAR	59	Q3_2017	t3	AsiaPacif	4609	255	964	5828	2673	575	436	79.08	4.38	16.54	45.86	9.87	7.48
SAUDI ARABIA	60	Q4_2016	t0	AsiaPacif	18821	2737	1005	22563	1993	16082	1773	83.42	12.13	4.45	8.83	71.28	7.86
SAUDI ARABIA	60	Q1_2017	t1	AsiaPacif	17815	2295	821	20931	2550	13678	1187	85.11	10.96	3.92	12.18	65.35	5.67
SAUDI ARABIA	60	Q2_2017	t2	AsiaPacif	16405	2605	750	19760	2957	12803	427	83.02	13.18	3.8	14.96	64.79	2.16
SAUDI ARABIA	60	Q3_2017	t3	AsiaPacif	17692	2512	657	20861	2785	13759	513	84.81	12.04	3.15	13.35	65.96	2.46
TAIWAN	61	Q4_2016	t0	AsiaPacif	24066	20321	1122	45509	3809	14962	6696	52.88	44.65	2.47	8.37	32.88	14.71
TAIWAN	61	Q1_2017	t1	AsiaPacif	26100	22494	1079	49673	3837	16394	6578	52.54	45.28	2.17	7.72	33	13.24
TAIWAN	61	Q2_2017	t2	AsiaPacif	25767	21750	535	48052	3472	12913	7410	53.62	45.26	1.11	7.23	26.87	15.42
TAIWAN	61	Q3_2017	t3	AsiaPacif	28247	23190	493	51930	4498	12879	8255	54.39	44.66	0.95	8.66	24.8	15.9
THAILAND	62	Q4_2016	t0	AsiaPacif	2079	6833	241	9153	1270	3615	271	22.71	74.65	2.63	13.88	39.5	2.96
THAILAND	62	Q1_2017	t1	AsiaPacif	2749	7543	365	10657	1665	4054	351	25.8	70.78	3.42	15.62	38.04	3.29
THAILAND	62	Q2_2017	t2	AsiaPacif	2508	7879	358	10745	1686	4083	452	23.34	73.33	3.33	15.69	38	4.21
THAILAND	62	Q3_2017	t3	AsiaPacif	5024	7937	269	13230	1645	6222	413	37.97	59.99	2.03	12.43	47.03	3.12
UNITED ARAB EMIRATES	63	Q4_2016	t0	AsiaPacif	8734	6012	1196	15942	5022	4362	1567	54.79	37.71	7.5	31.5	27.36	9.83
UNITED ARAB EMIRATES	63	Q1_2017	t1	AsiaPacif	9137	6345	1005	16487	4555	4769	1801	55.42	38.48	6.1	27.63	28.93	10.92
UNITED ARAB EMIRATES	63	Q2_2017	t2	AsiaPacif	8147	6354	974	15475	4356	4739	1147	52.65	41.06	6.29	28.15	30.62	7.41
UNITED ARAB EMIRATES	63	Q3_2017	t3	AsiaPacif	7736	6790	704	15230	4096	4729	1007	50.79	44.58	4.62	26.89	31.05	6.61
WEST BANK AND GAZA	64	Q4_2016	t0	AsiaPacif	0	0	0	0	0	0	0	0	0	0	0	0	0
WEST BANK AND GAZA	64	Q1_2017	t1	AsiaPacif	0	0	0	0	0	0	0	0	0	0	0	0	0
WEST BANK AND GAZA	64	Q2_2017	t2	AsiaPacif	0	0	0	0	0	0	0	0	0	0	0	0	0
WEST BANK AND GAZA	64	Q3_2017	t3	AsiaPacif	0	0	0	0	0	0	0	0	0	0	0	0	0
OTHER ASIA AND PACIFIC	65	Q4_2016	t0	AsiaPacif	6427	3665	149	10241	1873	3676	755	62.76	35.79	1.45	18.29	35.89	7.37
OTHER ASIA AND PACIFIC	65	Q1_2017	t1	AsiaPacif	7009	3723	110	10842	1752	4104	660	64.65	34.34	1.01	16.16	37.85	6.09
OTHER ASIA AND PACIFIC	65	Q2_2017	t2	AsiaPacif	6974	3570	165	10709	1825	3822	725	65.12	33.34	1.54	17.04	35.69	6.77
OTHER ASIA AND PACIFIC	65	Q3_2017	t3	AsiaPacif	7843	3991	204	12038	1892	4387	625	65.15	33.15	1.69	15.72	36.44	5.19
ALGERIA	66	Q4_2016	t0	Africa	51	1104	0	1155	170	674	14	4.42	95.58	0	14.72	58.35	1.21
ALGERIA	66	Q1_2017	t1	Africa	51	1126	0	1177	186	693	13	4.33	95.67	0	15.8	58.88	1.1
ALGERIA	66	Q2_2017	t2	Africa	36	1128	0	1164	169	688	13	3.09	96.91	0	14.52	59.11	1.12
ALGERIA	66	Q3_2017	t3	Africa	37	1007	0	1044	180	551	11	3.54	96.46	0	17.24	52.78	1.05
EGYPT	67	Q4_2016	t0	Africa	1521	905	18	2444	271	1896	20	62.23	37.03	0.74	11.09	77.58	0.82
EGYPT	67	Q1_2017	t1	Africa	3323	836	12	4171	320	3450	20	79.67	20.04	0.29	7.67	82.71	0.48
EGYPT	67	Q2_2017	t2	Africa	5166	752	7	5925	357	5136	26	87.19	12.69	0.12	6.03	86.68	0.44
EGYPT	67	Q3_2017	t3	Africa	7716	777	0	8493	301	7774	40	90.85	9.15	0	3.54	91.53	0.47
GHANA	68	Q4_2016	t0	Africa	463	0	0	463	82	186	0	100	0	0	17.71	40.17	0
GHANA	68	Q1_2017	t1	Africa	617	0	2	619	98	338	0	99.68	0	0.32	15.83	54.6	0
GHANA	68	Q2_2017	t2	Africa	618	0	7	625	105	373	0	98.88	0	1.12	16.8	59.68	0
GHANA	68	Q3_2017	t3	Africa	578	0	2	580	73	366	0	99.66	0	0.34	12.59	63.1	0
KENYA	69	Q4_2016	t0	Africa	332	778	1	1111	129	642	4	29.88	70.03	0.09	11.61	57.79	0.36
KENYA	69	Q1_2017	t1	Africa	507	708	2	1217	90	776	9	41.66	58.18	0.16	7.4	63.76	0.74
KENYA	69	Q2_2017	t2	Africa	327	724	5	1056	77	603	10	30.97	68.56	0.47	7.29	57.1	0.95
KENYA	69	Q3_2017	t3	Africa	321	746	2	1069	105	605	7	30.03	69.78	0.19	9.82	56.59	0.65
MOROCCO	70	Q4_2016	t0	Africa	411	438	8	857	490	240	8	47.96	51.11	0.93	57.18	28	0.93
MOROCCO	70	Q1_2017	t1	Africa	465	456	11	932	571	247	0	49.89	48.93	1.18	61.27	26.5	0
MOROCCO	70	Q2_2017	t2	Africa	433	330	30	793	479	158	0	54.6	41.61	3.78	60.4	19.92	0
MOROCCO	70	Q3_2017	t3	Africa	390	319	18	727	395	153	2	53.65	43.88	2.48	54.33	21.05	0.28
NIGERIA	71	Q4_2016	t0	Africa	1265	1473	118	2856	593	1708	18	44.29	51.58	4.13	20.76	59.8	0.63
NIGERIA	71	Q1_2017	t1	Africa	1438	1612	121	3171	507	2090	16	45.35	50.84	3.82	15.99	65.91	0.5
NIGERIA	71	Q2_2017	t2	Africa	3843	1364	200	5407	494	4316	19	71.07	25.23	3.7	9.14	79.82	0.35
NIGERIA	71	Q3_2017	t3	Africa	5296	1177	61	6534	485	5538	29	81.05	18.01	0.93	7.42	84.76	0.44
SAINT HELENA	72	Q4_2016	t0	Africa	0	0	0	0	0	0	0	0	0	0	0	0	0
SAINT HELENA	72	Q1_2017	t1	Africa	0	0	0	0	0	0	0	0	0	0	0	0	0
SAINT HELENA	72	Q2_2017	t2	Africa	0	0	0	0	0	0	0	0	0	0	0	0	0
SAINT HELENA	72	Q3_2017	t3	Africa	0	0	0	0	0	0	0	0	0	0	0	0	0
SOUTH AFRICA	73	Q4_2016	t0	Africa	6345	4725	1063	12133	3115	2630	2174	52.3	38.94	8.76	25.67	21.68	17.92
SOUTH AFRICA	73	Q1_2017	t1	Africa	6324	5799	964	13087	3059	2713	2768	48.32	44.31	7.37	23.37	20.73	21.15
SOUTH AFRICA	73	Q2_2017	t2	Africa	6942	5897	896	13735	2725	3233	2203	50.54	42.93	6.52	19.84	23.54	16.04
SOUTH AFRICA	73	Q3_2017	t3	Africa	7170	6687	1264	15121	2719	2752	3079	47.42	44.22	8.36	17.98	18.2	20.36
SOUTH SUDAN	74	Q4_2016	t0	Africa	0	0	0	0	0	0	0	0	0	0	0	0	0
SOUTH SUDAN	74	Q1_2017	t1	Africa	0	0	0	0	0	0	0	0	0	0	0	0	0
SOUTH SUDAN	74	Q2_2017	t2	Africa	0	0	0	0	0	0	0	0	0	0	0	0	0
SOUTH SUDAN	74	Q3_2017	t3	Africa	0	0	0	0	0	0	0	0	0	0	0	0	0
OTHER AFRICA	75	Q4_2016	t0	Africa	2424	1183	171	3778	251	1535	210	64.16	31.31	4.53	6.64	40.63	5.56
OTHER AFRICA	75	Q1_2017	t1	Africa	2386	1205	187	3778	218	1665	162	63.16	31.9	4.95	5.77	44.07	4.29
OTHER AFRICA	75	Q2_2017	t2	Africa	2506	1294	185	3985	253	1582	157	62.89	32.47	4.64	6.35	39.7	3.94
OTHER AFRICA	75	Q3_2017	t3	Africa	2702	1329	165	4196	222	1901	172	64.39	31.67	3.93	5.29	45.31	4.1
