# Supplementary material for: Data for the spatiotemporal analysis of US global banks’ exposure to foreign counterparty risks
Source: Data Brief. 2019 May 24;25:103964. doi: 10.1016/j.dib.2019.103964 (PMC6551556; doi:10.1016/j.dib.2019.103964)
Supplement: Supplementary file 4 — Multimedia component 4 [file mmc4.xls]

## Sheet: E16_009
	Federal Financial Institutions Examination Council
	Statistical Release E.16 (126)		Period: March 31, 2017

## Sheet: All Banks - Table 1
	Country Exposure Lending Survey /1: March 31, 2017 (Q1_2017) Table 1 - Claims On Foreign Obligors Held by U.S. Banks on an Ultimate Risk Basis (Adjusted to Reflect Guarantees and Other Risk Transfers) & Off-Balance-Sheet Items ($ Millions) All U.S. Banks - Group A
		Claims - Ultimate-Risk Basis /2							Off-Balance Sheet Items
			Claims on Local Residents (Excluding Claims from the Fair Value of Derivative Products)						Cross-Border and Local Commitments and Guarantees		Credit Derivatives (By Reference Entity)
											Gross		Gross-Net /5
		Cross-border Claims (Excluding Claims from the Fair Value of Derivative Products)	Total	In Non-Local Currency	In Local Currency	Claims Resulting From the Fair Value of Derivative Products /3	Country Risk Claims /4		Unused Commitments	Guarantees (Excluding Credit Derivatives Sold)	Total Credit Derivatives Sold	Total Credit Derivatives Purchased	Total Credit Derivatives Sold		Total Credit Derivatives Purchased	Trade Finance
		(A)	(B)	(B1)	(B2 = B - B1)	(C)	(D = A+B+C)
	G-10 and Luxembourg
	BELGIUM	19498	4744	967	3777	2345	26587		3899	363	20489	22096	9443		11052	147
	CANADA	88373	57348	11133	46215	19128	164849		85110	14522	32465	32679	15381		15450	189
	FRANCE	194639	7432	332	7100	14811	216882		84134	6098	254638	258175	125162		128698	642
	GERMANY	204874	92918	423	92495	24141	321933		45602	6033	226542	235817	111132		120406	1344
	ITALY	38886	4037	335	3702	18536	61459		6374	1142	238219	247810	66381		75975	377
	JAPAN	104423	266660	53765	212895	9334	380417		108057	7242	134431	140066	62854		68484	191
	LUXEMBOURG	46023	14001	2213	11788	4967	64991		11922	2646	35321	35943	15714		16334	927
	NETHERLANDS	58147	10979	918	10061	12031	81157		22597	4011	128888	132769	60374		64233	1106
	SWEDEN	27387	328	24	304	993	28708		7057	430	40952	41027	21431		21502	353
	SWITZERLAND	84922	20973	6396	14577	4565	110460		15251	5377	77208	76678	41696		41098	1876
	UNITED KINGDOM	157397	342726	105278	237448	55114	555237		152143	19137	338421	425173	172139		174511	2014
	Total	1024569	822146	181784	640362	165965	2012680		542146	67001	1527574	1648233	701707		737743	9166
	Non G-10 Developed Countries
	AUSTRALIA	30263	60864	1338	59526	4785	95912		27172	1736	61259	61998	29445		30179	397
	AUSTRIA	12006	65	1	64	458	12529		1527	86	14509	15316	6703		7511	261
	CYPRUS	2010	0	0	0	247	2257		534	9	924	683	357		330	7
	DENMARK	9968	113	24	89	1839	11920		3306	154	15442	16029	8235		8809	35
	FINLAND	9703	111	1	110	406	10220		1557	284	21105	21573	10229		10696	70
	GREECE	9494	169	0	169	877	10540		274	150	3982	3945	2266		2227	31
	IRELAND	65673	9344	1252	8092	3684	78701		8251	1586	17547	18236	9158		9752	93
	ISRAEL	5221	1278	300	978	402	6901		2271	562	4247	4229	2041		1986	117
	NEW ZEALAND	1868	1550	4	1546	478	3896		967	145	3292	3481	1810		1999	10
	NORWAY	16993	131	21	110	559	17683		2883	457	14930	15385	7670		8125	89
	PORTUGAL	4435	59	18	41	137	4631		320	94	27294	26646	11600		10950	95
	SLOVAKIA	413	295	32	263	5	713		48	33	1903	1956	710		763	0
	SPAIN	32734	2436	158	2278	2905	38075		7280	1669	90369	91614	37547		38788	433
	OTHER NON G-10 DEV.	2829	1	0	1	228	3058		439	16	1095	1016	544		462	0
	Total	203610	76416	3149	73267	17010	297036		56829	6981	277898	282107	128315		132577	1638
	Eastern Europe
	BULGARIA	66	136	41	95	5	207		30	48	2913	2914	1192		1191	9
	CZECH REPUBLIC	5148	3167	401	2766	87	8402		202	307	1683	1759	823		898	20
	HUNGARY	1378	1501	225	1276	46	2925		458	261	5304	5194	1910		1801	51
	KOSOVO	0	0	0	0	0	0		0	0	0	0	0		0	0
	POLAND	2017	9826	1119	8707	84	11927		3801	401	5611	5740	2177		2306	136
	ROMANIA	392	1303	273	1030	12	1707		149	131	2108	2084	915		892	40
	RUSSIA	6215	5974	882	5092	316	12505		2165	279	48103	48064	17763		17724	128
	TURKEY	14486	2520	654	1866	799	17805		578	206	42558	40334	14191		11966	3299
	OTHER E. EUROPE	1859	513	5	508	25	2397		268	47	10098	10325	4205		4428	149
	Total	31561	24940	3600	21340	1374	57875		7651	1680	118378	116414	43176		41206	3832
	Latin America and Caribbean
	ANGUILLA	3426	0	0	0	42	3468		525	0	0	0	0		0	0
	ARGENTINA	2947	4004	502	3502	37	6988		531	66	1486	1535	1022		1064	217
	BRAZIL	53715	33732	1426	32306	3061	90508		5623	2145	41764	46259	13510		17980	6682
	CHILE	8399	2521	41	2480	1179	12099		739	175	5227	5649	2142		2562	3536
	COLOMBIA	7169	3885	196	3689	384	11438		2534	516	10128	10891	3184		3945	1114
	COSTA RICA	752	557	241	316	33	1342		74	133	17	15	14		11	303
	DOMINICAN REPUBLIC	1334	470	96	374	2	1806		28	143	0	5	0		5	522
	ECUADOR	702	543	517	26	7	1252		133	225	0	0	0		0	187
	EL SALVADOR	497	264	264	0	0	761		159	21	102	101	50		49	254
	FRENCH GUIANA	0	0	0	0	0	0		0	0	0	0	0		0	0
	GUATEMALA	1927	332	87	245	14	2273		48	156	0	20	0		20	1102
	HONDURAS	293	124	33	91	4	421		13	40	0	50	0		50	134
	MEXICO	22825	67502	4187	63315	2308	92635		24891	1689	35338	36497	13211		14361	1169
	MONTSERRAT	0	0	0	0	0	0		0	0	0	0	0		0	0
	PERU	3794	2013	1473	540	180	5987		242	322	6097	6498	2331		2732	877
	URUGUAY	1087	522	134	388	104	1713		69	106	79	134	79		134	51
	VENEZUELA	1596	64	0	64	3	1663		83	35	8065	8287	3003		3225	29
	OTHER LAT. AM. & CAR.	24948	1734	781	953	471	27153		1057	684	701	319	635		246	318
	Total	135411	118267	9978	108289	7829	261507		36749	6456	109004	116260	39181		46384	16495
	Asia and Pacific
	CHINA-MAINLAND	59069	31784	6344	25440	2966	93819		5944	1217	50831	51456	22351		22883	5992
	INDIA	43801	34160	3380	30780	1843	79804		8723	1883	7242	7296	4291		4276	10461
	INDONESIA	7448	6912	2734	4178	162	14522		2341	177	14646	14927	4529		4807	812
	KOREA, SOUTH	41037	43168	4423	38745	1956	86161		16166	3708	49002	50421	22676		22243	5301
	KUWAIT	9986	278	39	239	117	10381		179	230	0	1	0		1	568
	MALAYSIA	3344	11222	1971	9251	303	14869		5158	954	16153	15311	7904		7062	278
	PAKISTAN	412	1028	27	1001	6	1446		177	19	48	50	25		27	119
	PHILIPPINES	2667	5134	1112	4022	75	7876		2745	272	10448	10285	3772		3611	409
	QATAR	4435	38	0	38	1141	5614		359	74	2802	3343	1730		2270	535
	SAUDI ARABIA	17815	2295	760	1535	821	20931		2189	389	2409	2404	956		952	736
	TAIWAN	26100	22494	4249	18245	1079	49673		13943	468	202	233	176		191	208
	THAILAND	2749	7543	150	7393	365	10657		4780	265	3940	4104	2024		2186	151
	UNITED ARAB EMIRATES	9137	6345	3229	3116	1005	16487		3445	1414	5760	7850	3246		5338	1155
	WEST BANK AND GAZA	0	0	0	0	0	0		0	2	0	0	0		0	0
	OTHER ASIA AND PACIFIC	7009	3723	1607	2116	110	10842		2084	469	5129	4710	2455		2038	1506
	Total	235009	176124	30025	146099	11949	423082		68233	11541	168612	172391	76135		77885	28231
	Africa
	ALGERIA	51	1126	152	974	0	1177		275	194	0	0	0		0	118
	EGYPT	3323	836	113	723	12	4171		183	28	406	422	202		217	182
	GHANA	617	0	0	0	2	619		154	69	0	0	0		0	162
	KENYA	507	708	164	544	2	1217		239	214	0	0	0		0	57
	MOROCCO	465	456	29	427	11	932		219	48	225	230	141		145	525
	NIGERIA	1438	1612	166	1446	121	3171		3897	267	3	0	3		0	320
	SAINT HELENA	0	0	0	0	0	0		0	0	0	0	0		0	0
	SOUTH AFRICA	6324	5799	412	5387	964	13087		2740	216	23850	24225	8914		9286	262
	SOUTH SUDAN	0	0	0	0	0	0		0	0	0	0	0		0	0
	OTHER AFRICA	2386	1205	228	977	187	3778		451	206	2039	2180	650		790	158
	Total	15111	11742	1264	10478	1299	28152		8158	1242	26523	27057	9910		10438	1784
	Banking Centers
	BAHAMAS	15798	343	11	332	108	16249		556	88	14	28	14		28	5
	BAHRAIN	587	423	73	350	48	1058		312	110	141	168	72		98	55
	BERMUDA	22184	100	72	28	708	22992		8561	4581	4905	4670	2490		2205	105
	CAYMAN ISLANDS	327852	1908	1151	757	7403	337163		40639	2375	17023	15442	11349		9761	128
	HONG KONG	26500	36214	6048	30166	1288	64002		18775	1211	9122	8951	5448		5261	1098
	LEBANON	1227	181	149	32	10	1418		85	117	521	317	326		121	453
	MAURITIUS	1542	727	341	386	94	2363		611	26	0	0	0		0	80
	PANAMA	3007	871	725	146	277	4155		663	261	4687	5214	1903		2430	473
	SINGAPORE	44645	37979	10035	27944	1683	84307		16300	1609	6456	6395	3794		3716	1269
	OTHER BANKING CENTERS	17856	1305	1085	220	1990	21151		4473	1842	6072	8408	2441		4780	305
	Total	461198	80051	19690	60361	13609	554858		90975	12220	48941	49593	27837		28400	3971
	International & Regional Organizations
	AFRICAN	702	0	0	0	164	866		20	0	0	0	0		0	0
	ASIAN	3886	0	0	0	576	4462		7	0	0	0	0		0	186
	CARIBBEAN	0	0	0	0	0	0		0	0	0	0	0		0	0
	EUROPEAN	17225	0	0	0	392	17617		23	6	99	108	99		108	0
	INTERNATIONAL	9401	0	0	0	2072	11473		334	104	0	0	0		0	221
	LATIN AMERICAN	3768	0	0	0	579	4347		89	3	0	0	0		0	105
	MIDDLE EASTERN	40	0	0	0	2	42		0	0	0	0	0		0	0
	Total	35022	0	0	0	3785	38807		473	113	99	108	99		108	512
	UNITED STATES	322408	12239561	36474	12203087	139578	12701547		5334385	446863	1222149	1289658	622514		669264	14587
	Grand Total	2463899	13549247	285964	13263283	362398	16375544		6145599	554097	3499178	3701821	1648874		1744005	80216

## Sheet: All Banks - Table 2
	Country Exposure Lending Survey /1: March 31, 2017 Table 2 - Claims On Foreign Obligors Held by U.S. Banks on an Immediate-Counterparty Basis & Risk Transfers ($ Millions) All U.S. Banks - Group A
		Claims - Immediate-Counterparty Basis /6					Risk Transfers
		Cross-Border Claims (Excluding Claims from the Fair Value of Derivative Products)	Claims on Local Residents in Non-Local Currency (Excluding Claims from the Fair Value of Derivative Products)	Remaining Maturity (less than or equal to 1 year)	Claims on Local Residents in Local Currency (Excluding Claims from the Fair Value of Derivative Products)	Total Cross-Border and Local Claims on Immediate-Counterparty Basis (Excluding claims from the Fair Value of Derivative Products)	Outward Risk Transfers /7	Inward Risk Transfers /8	Total Cross-Border and Local Claims on Ultimate-Risk Basis (Excluding claims from the Fair value of Derivative Products)
	G-10 and Luxembourg
	BELGIUM	20584	914	14751	3716	25214	2066	1100	24242
	CANADA	82847	11895	58548	47675	142417	13737	17044	145721
	FRANCE	182284	257	159159	6939	189480	1384	13981	202071
	GERMANY	135515	393	96540	91967	227875	6093	76010	297792
	ITALY	37856	352	29101	3646	41854	248	1320	42923
	JAPAN	77313	55814	115928	210659	343786	1727	29031	371083
	LUXEMBOURG	57667	2235	38232	11804	71706	14779	3097	60024
	NETHERLANDS	65641	937	30467	9652	76230	15774	8674	69126
	SWEDEN	24746	25	18878	311	25082	1263	3892	27715
	SWITZERLAND	29928	6386	29402	14372	50686	2417	57644	105895
	UNITED KINGDOM	199809	99693	248119	249555	549057	74089	26187	500123
	Total	914190	178901	839125	650296	1743387	133577	237980	1846715
	Non G-10 Developed Countries
	AUSTRALIA	29484	2168	15745	61163	92815	5460	3779	91127
	AUSTRIA	13578	1	7108	65	13644	1983	410	12071
	CYPRUS	2508	0	1319	0	2508	559	62	2010
	DENMARK	8974	24	8355	91	9089	476	1469	10081
	FINLAND	10078	1	6887	111	10190	975	599	9814
	GREECE	9659	0	9127	192	9851	240	51	9663
	IRELAND	102683	2817	84940	8064	113564	43838	5289	75017
	ISRAEL	4472	278	3356	984	5734	1072	1838	6499
	NEW ZEALAND	2321	4	1429	1798	4123	824	119	3418
	NORWAY	16809	21	14032	110	16940	1218	1401	17124
	PORTUGAL	4379	18	3127	94	4491	94	95	4494
	SLOVAKIA	309	31	206	288	628	33	113	708
	SPAIN	30220	139	21650	2414	32773	585	2977	35170
	OTHER NON G-10 DEV.	2750	0	2126	1	2751	430	509	2830
	Total	238224	5502	179407	75375	319101	57787	18711	280026
	Eastern Europe
	BULGARIA	89	60	120	95	244	48	6	202
	CZECH REPUBLIC	5382	473	5132	2811	8666	363	11	8315
	HUNGARY	1423	235	1059	1345	3003	185	60	2879
	KOSOVO	0	0	0	0	0	0	0	0
	POLAND	2046	1150	1879	8910	12106	367	103	11843
	ROMANIA	458	303	689	1077	1838	142	0	1695
	RUSSIA	5914	778	5058	5523	12215	911	888	12189
	TURKEY	14265	653	12648	2104	17022	1109	1092	17006
	OTHER E. EUROPE	1934	16	1312	578	2528	281	125	2372
	Total	31511	3668	27897	22443	57622	3406	2285	56501
	Latin America and Caribbean
	ANGUILLA	3397	0	3382	0	3397	33	63	3426
	ARGENTINA	3196	533	2941	3819	7548	904	305	6951
	BRAZIL	41379	1645	28208	33478	76502	4760	15708	87447
	CHILE	8428	41	5708	2480	10949	433	405	10920
	COLOMBIA	6808	197	4184	4066	11071	1078	1064	11054
	COSTA RICA	801	250	798	314	1365	216	159	1309
	DOMINICAN REPUBLIC	1659	97	1245	374	2130	375	50	1804
	ECUADOR	993	549	1007	25	1567	376	55	1245
	EL SALVADOR	647	271	727	0	918	191	34	761
	FRENCH GUIANA	0	0	0	0	0	0	0	0
	GUATEMALA	1918	87	1451	248	2253	278	290	2259
	HONDURAS	446	36	324	99	581	165	2	417
	MEXICO	25867	4667	16037	65169	95703	7513	2131	90327
	MONTSERRAT	0	0	0	0	0	0	0	0
	PERU	3788	1502	3404	651	5941	507	374	5807
	URUGUAY	1195	148	872	394	1737	200	71	1609
	VENEZUELA	4146	0	964	68	4214	2722	204	1660
	OTHER LAT. AM. & CAR.	32783	798	24616	965	34546	8834	973	26682
	Total	137451	10821	95868	112150	260422	28585	21888	253678
	Asia and Pacific
	CHINA-MAINLAND	52238	6752	53896	27888	86878	4659	8636	90853
	INDIA	36667	3501	35382	33880	74048	4766	8681	77961
	INDONESIA	8128	2909	8443	4470	15507	1957	810	14360
	KOREA, SOUTH	36174	4415	37399	39614	80203	1343	5342	84205
	KUWAIT	10082	40	9430	239	10361	253	158	10264
	MALAYSIA	3112	1895	4217	9424	14431	458	595	14566
	PAKISTAN	453	28	424	1052	1533	114	23	1440
	PHILIPPINES	2400	1089	3171	4137	7626	337	512	7801
	QATAR	4141	0	2911	75	4216	392	649	4473
	SAUDI ARABIA	18609	769	14508	1540	20918	1247	439	20110
	TAIWAN	25220	3640	28487	18560	47420	353	1531	48594
	THAILAND	2621	144	2348	7700	10465	415	246	10292
	UNITED ARAB EMIRATES	10338	3309	9603	3132	16779	2447	1152	15482
	WEST BANK AND GAZA	0	0	0	0	0	0	0	0
	OTHER ASIA AND PACIFIC	9083	1721	7853	2256	13060	3324	993	10732
	Total	219266	30212	218072	153967	403445	22065	29767	411133
	Africa
	ALGERIA	53	159	162	1293	1505	327	0	1177
	EGYPT	3546	119	3385	764	4429	286	15	4159
	GHANA	1103	0	786	0	1103	667	182	617
	KENYA	521	176	643	546	1243	30	1	1215
	MOROCCO	532	29	533	446	1007	90	3	921
	NIGERIA	1504	183	1577	1466	3153	180	77	3050
	SAINT HELENA	0	0	0	0	0	0	0	0
	SOUTH AFRICA	5645	438	4002	5685	11768	1037	1393	12123
	SOUTH SUDAN	1	0	1	0	1	1	0	0
	OTHER AFRICA	3964	257	2764	1002	5223	2009	374	3591
	Total	16869	1361	13853	11202	29432	4627	2045	26853
	Banking Centers
	BAHAMAS	20152	11	18996	341	20504	4657	291	16141
	BAHRAIN	1080	72	910	351	1503	499	6	1010
	BERMUDA	23917	58	17688	27	24002	4663	2943	22284
	CAYMAN ISLANDS	379528	1384	253082	520	381432	59655	7984	329760
	HONG KONG	27849	9492	30826	32242	69583	12524	5640	62714
	LEBANON	1422	153	894	33	1608	205	4	1408
	MAURITIUS	2025	369	1487	384	2778	612	105	2269
	PANAMA	4762	730	2944	146	5638	1992	229	3878
	SINGAPORE	44914	11571	51661	28759	85244	6202	3579	82624
	OTHER BANKING CENTERS	23289	1370	15392	217	24876	8496	2785	19161
	Total	528938	25210	393880	63020	617168	99505	23566	541249
	International & Regional Organizations
	AFRICAN	702	0	203	0	702	0	0	702
	ASIAN	3684	0	731	0	3684	0	202	3886
	CARIBBEAN	0	0	0	0	0	0	0	0
	EUROPEAN	16890	0	4840	0	16890	0	335	17225
	INTERNATIONAL	8927	0	3096	0	8927	0	475	9401
	LATIN AMERICAN	3762	0	782	0	3762	0	6	3768
	MIDDLE EASTERN	40	0	40	0	40	0	0	40
	Total	34005	0	9692	0	34005	0	1018	35022
	UNITED STATES	299964	162045	248222	12087704	12549713	356868	369191	12561969
	Grand Total	2420418	417720	2026016	13176157	16014295	706420	706451	16013146

## Sheet: All Banks - Table 3
	Country Exposure Lending Survey /1: March 31, 2017 Table 3 - Foreign-Office Liabilities & Memorandum Items ($ Millions) All U.S. Banks - Group A
		Foreign Office Liabilities						Memorandum Items /9
		By Country of Foreign Office							Trading Assets		Collateralized Claims Not Subject to Risk Transfers /11
		Non-Local Currency	Local Currency	Total	By Country of Creditor	Net Due To (or Due From) Own Related Offices in Other Countries		Securities - HTM and AFS	Assets Held for Trading	Offsetting Positions for Trading Book /10	Total Collateral	Of Which Cash	Of Which Same Country		Of Which Resale/Reverse Repurchase Agreements & Securities Lending
	G-10 and Luxembourg
	BELGIUM	37405	7732	45137	26041	-20401		2060	6209	1995	2826	0	1408		2826
	CANADA	7076	30976	38052	43510	29776		26313	15957	3072	35378	31	10661		34795
	FRANCE	181	2489	2670	57699	5450		14880	41292	12044	96625	12	52616		96622
	GERMANY	19672	41399	61071	95215	45610		27780	43726	12269	77575	0	13645		77459
	ITALY	170	3316	3486	39457	1335		2275	21914	9657	7828	0	1616		7825
	JAPAN	3630	69820	73450	78828	192589		7536	86274	32864	163323	0	96044		163315
	LUXEMBOURG	19528	16010	35538	75612	-15487		2073	8934	1369	9738	26	1040		9625
	NETHERLANDS	25311	6890	32201	57461	-23205		11159	17026	2966	3528	0	1645		3458
	SWEDEN	616	797	1413	15048	-1123		4321	7036	1073	6132	0	2137		6005
	SWITZERLAND	9766	1916	11682	39284	7955		2171	10746	271	14583	0	504		14561
	UNITED KINGDOM	936126	260952	1197078	294621	197911		36644	73475	16165	146457	4	57557		144917
	Total	1059481	442297	1501778	822776	420410		137212	332589	93745	563993	73	238873		561408
	Non G-10 Developed Countries
	AUSTRALIA	6182	53698	59880	72378	10893		17577	24992	2203	5492	24	3858		5430
	AUSTRIA	2	97	99	7528	-39		3462	4423	2061	2121	5	750		2121
	CYPRUS	0	0	0	1544	0		0	673	20	346	0	198		308
	DENMARK	1842	1070	2912	10491	-2780		193	3242	127	3875	0	963		3871
	FINLAND	490	599	1089	5626	-865		3125	3443	843	1159	0	433		1159
	GREECE	30	1556	1586	3887	-1425		0	1434	83	7462	0	1586		7462
	IRELAND	11197	5565	16762	81478	21489		3459	13909	834	30321	1	5473		30190
	ISRAEL	1004	1074	2078	4111	-710		522	1668	182	288	0	286		157
	NEW ZEALAND	21	1030	1051	2814	757		290	655	31	226	0	131		225
	NORWAY	252	1022	1274	7996	-1062		2225	2848	81	7036	0	450		7035
	PORTUGAL	33	259	292	2467	-163		156	1678	871	1981	0	175		1981
	SLOVAKIA	115	427	542	877	-169		108	43	15	138	0	91		138
	SPAIN	201	2164	2365	13701	1024		2444	16154	5290	4094	0	2364		4050
	OTHER NON G-10 DEV.	1	0	1	3801	1		13	377	4	1207	0	1207		1207
	Total	21370	68561	89931	218699	26951		33574	75539	12645	65746	30	17965		65334
	Eastern Europe
	BULGARIA	119	224	343	1012	-182		29	41	24	0	0	0		0
	CZECH REPUBLIC	734	1683	2417	5076	1003		0	1273	215	3196	0	597		3196
	HUNGARY	691	903	1594	2267	350		701	1217	489	62	0	62		62
	KOSOVO	0	0	0	0	0		0	0	0	0	0	0		0
	POLAND	2101	7186	9287	11328	1885		4098	1614	813	141	0	141		141
	ROMANIA	387	995	1382	1427	43		284	429	105	224	0	224		224
	RUSSIA	2680	4497	7177	14106	-352		867	4132	388	1218	0	1173		1218
	TURKEY	751	1320	2071	2990	684		432	3209	232	2166	0	1924		2166
	OTHER E. EUROPE	156	472	628	2131	-25		65	812	277	416	0	142		416
	Total	7619	17280	24899	40337	3406		6476	12727	2543	7423	0	4263		7423
	Latin America and Caribbean
	ANGUILLA	1	0	1	754	0		0	0	0	2534	0	1185		2534
	ARGENTINA	636	2276	2912	2885	1865		371	2564	264	637	0	637		637
	BRAZIL	286	17434	17720	20743	19154		3872	29362	1731	11854	0	11673		11854
	CHILE	185	67	252	4781	2408		855	1105	137	36	0	27		35
	COLOMBIA	4	3478	3482	3975	799		511	1283	138	197	0	197		197
	COSTA RICA	209	210	419	482	331		157	152	10	32	0	32		32
	DOMINICAN REPUBLIC	74	240	314	365	158		195	177	26	0	0	0		0
	ECUADOR	534	0	534	758	86		50	104	24	0	0	0		0
	EL SALVADOR	155	0	155	163	193		86	20	9	0	0	0		0
	FRENCH GUIANA	0	0	0	0	0		0	0	0	0	0	0		0
	GUATEMALA	73	248	321	445	29		168	47	0	75	0	75		75
	HONDURAS	25	74	99	148	39		63	79	11	0	0	0		0
	MEXICO	5954	51298	57252	60180	17765		14758	11521	1165	4883	0	3640		4882
	MONTSERRAT	0	0	0	0	0		0	0	0	0	0	0		0
	PERU	943	795	1738	1927	454		407	518	48	310	0	206		310
	URUGUAY	1503	244	1747	595	2219		5	423	26	0	0	0		0
	VENEZUELA	0	59	59	2275	45		7	360	103	0	0	0		0
	OTHER LAT. AM. & CAR.	879	921	1800	39508	885		351	1589	80	4708	1	629		4708
	Total	11461	77344	88805	139984	46430		21856	49304	3772	25266	1	18301		25264
	Asia and Pacific
	CHINA-MAINLAND	7362	22790	30152	43760	6302		5417	32062	551	10050	0	204		10029
	INDIA	939	8545	9484	23878	14602		10642	27325	876	3374	0	3200		3374
	INDONESIA	2796	2164	4960	8465	2424		1445	4794	291	341	0	170		341
	KOREA, SOUTH	4901	25562	30463	44003	17084		9343	17431	813	16024	0	7127		16024
	KUWAIT	88	116	204	6107	110		153	177	7	8286	0	817		8286
	MALAYSIA	4131	5999	10130	17085	1984		834	2630	33	127	0	51		127
	PAKISTAN	55	752	807	905	281		449	546	5	166	0	166		166
	PHILIPPINES	2678	2900	5578	7276	1513		230	663	115	1436	0	635		1436
	QATAR	12	64	76	2255	0		20	347	121	0	0	0		0
	SAUDI ARABIA	423	106	529	21501	1764		15	2119	136	11727	0	3755		11727
	TAIWAN	11767	10483	22250	34749	7892		2172	12889	40	11483	4	1923		11483
	THAILAND	1300	5260	6560	8527	1475		2589	2616	83	936	0	888		936
	UNITED ARAB EMIRATES	4097	2330	6427	13475	5038		11	725	162	1538	0	356		1493
	WEST BANK AND GAZA	0	0	0	3	0		0	0	0	0	0	0		0
	OTHER ASIA AND PACIFIC	3082	1900	4982	11740	-1011		966	1931	76	297	0	270		297
	Total	43631	88971	132602	243729	59458		34286	106255	3309	65785	4	19562		65719
	Africa
	ALGERIA	217	922	1139	1146	315		323	29	0	0	0	0		0
	EGYPT	183	543	726	1214	127		336	2248	27	879	0	504		879
	GHANA	0	0	0	205	0		0	169	40	0	0	0		0
	KENYA	446	342	788	978	-63		347	174	7	1	0	1		1
	MOROCCO	107	355	462	535	1		196	39	5	120	0	120		120
	NIGERIA	616	873	1489	4087	302		476	1006	9	432	0	423		432
	SAINT HELENA	0	0	0	0	0		0	0	0	0	0	0		0
	SOUTH AFRICA	473	4811	5284	11341	1806		1428	3077	1071	947	0	772		947
	SOUTH SUDAN	0	0	0	1	0		0	0	0	0	0	0		0
	OTHER AFRICA	579	896	1475	6794	163		432	561	59	189	0	131		189
	Total	2621	8742	11363	26301	2651		3538	7303	1218	2568	0	1951		2568
	Banking Centers
	BAHAMAS	5331	189	5520	8583	-5318		114	360	3	11848	2	557		11848
	BAHRAIN	647	247	894	977	-407		164	124	8	238	0	238		238
	BERMUDA	748	4	752	13729	4282		487	4962	105	5725	1	1088		5673
	CAYMAN ISLANDS	137987	406	138393	171170	-55330		72566	19702	383	160504	183	30591		158776
	HONG KONG	44539	24156	68695	53408	431		7003	11709	2010	2652	14	118		2632
	LEBANON	152	22	174	2902	11		0	758	12	0	0	0		0
	MAURITIUS	386	2	388	2382	14345		61	194	10	136	0	136		39
	PANAMA	1007	16	1023	1776	-147		376	381	31	60	0	0		60
	SINGAPORE	46541	19727	66268	57544	21213		9364	7185	199	30045	0	10066		30030
	OTHER BANKING CENTERS	17064	3525	20589	29758	-184		718	4079	187	1967	1	454		1867
	Total	254402	48294	302696	342229	-21104		90853	49454	2948	213175	201	43248		211163
	International & Regional Organizations
	AFRICAN	0	0	0	93	0		315	287	108	0	0	0		0
	ASIAN	0	0	0	540	0		2854	820	53	0	0	0		0
	CARIBBEAN	0	0	0	0	0		0	0	0	0	0	0		0
	EUROPEAN	0	0	0	2177	0		10278	6205	1659	5	0	0		5
	INTERNATIONAL	0	0	0	3747	0		5436	1779	258	1436	0	6		1436
	LATIN AMERICAN	0	0	0	126	0		2866	538	18	0	0	0		0
	MIDDLE EASTERN	0	0	0	62	0		0	19	0	19	0	0		19
	Total	0	0	0	6745	0		21749	9648	2096	1460	0	6		1460
	UNITED STATES	0	0	0	231203	-536980		2517991	954932	168666	975251	6096	712279		932763
	Grand Total	1400585	751489	2152074	2072003	1222		2867535	1597751	290942	1920667	6405	1056448		1873102

## Sheet: All Banks - Table 4.1
	Country Exposure Lending Survey /1: March 31, 2017 Table 4.1 - U.S. Banks' Claims by Sector (Banking, Public and Non-Bank Financial) of Obligor/Debtor ($ Millions) All U.S. Banks - Group A
		Claims on Banking Sector						Claims on Public Sector						Claims on Non-Bank Financial Sector
		Ultimate Risk Claims /2				Immediate Counterparty Basis Claims /6		Ultimate Risk Claims /2				Immediate Counterparty Basis Claims /6		Ultimate Risk Claims /2					Immediate Counterparty Basis Claims /6
		Cross-Border Claims	Claims on Local Residents	Fair Value of Derivatives /3	Total Claims	Cross-Border Claims	Claims on Local Residents in Non-Local Currency	Cross-Border Claims	Claims on Local Residents	Fair Value of Derivatives /3	Total Claims	Cross-Border Claims	Claims on Local Residents in Non-Local Currency	Cross-Border Claims	Claims on Local Residents	Fair Value of Derivatives /3	Total Claims		Cross-Border Claims	Claims on Local Residents in Non-Local Currency
	G-10 and Luxembourg
	BELGIUM	3587	960	1169	5716	4654	756	7722	3377	656	11755	7534	44	1959	176	104	2239		1797	55
	CANADA	25311	6986	8698	40995	27303	979	11484	12329	2184	25997	5829	219	30884	6197	6056	43137		31028	1033
	FRANCE	34686	78	8423	43187	25227	14	37156	2862	2104	42122	35753	0	95895	128	2853	98876		95642	5
	GERMANY	83295	440	6987	90722	22653	76	63865	89140	9409	162414	59981	4	27250	1829	5311	34390		26620	155
	ITALY	11662	106	1375	13143	11498	24	14449	240	15784	30473	14295	0	6051	229	815	7095		5908	4
	JAPAN	55968	55204	2870	114042	32799	47207	11717	110163	2006	123886	11703	5016	16980	76605	3538	97123		15198	2140
	LUXEMBOURG	2398	157	238	2793	4216	19	4570	10636	9	15215	4503	0	23534	2329	3662	29525		29893	2154
	NETHERLANDS	7782	190	6214	14186	6580	79	8036	8318	427	16781	7682	0	16812	520	2747	20079		16520	5
	SWEDEN	14017	31	554	14602	11865	1	2590	37	21	2648	2471	0	5083	19	304	5406		5204	19
	SWITZERLAND	59456	357	1524	61337	7424	72	3856	13763	80	17699	3817	0	6469	267	1760	8496		5755	235
	UNITED KINGDOM	64858	32786	14606	112250	111016	29008	8614	99546	11689	119849	7162	1341	59526	144588	20313	224427		57166	57220
	Total	363020	97295	52658	512973	265235	78235	174059	350411	44369	568839	160730	6624	290443	232887	47463	570793		290731	63025
	Non G-10 Developed Countries
	AUSTRALIA	12469	9565	2100	24134	11798	228	954	19885	431	21270	930	0	9864	7902	1339	19105		10095	286
	AUSTRIA	2464	0	179	2643	2499	0	5130	1	205	5336	5130	1	1363	1	8	1372		1065	0
	CYPRUS	157	0	1	158	157	0	32	0	0	32	32	0	925	0	114	1039		970	0
	DENMARK	4625	2	500	5127	3995	0	194	65	65	324	167	0	2359	24	852	3235		2312	24
	FINLAND	1219	6	14	1239	2160	0	4341	23	226	4590	4191	0	1706	1	76	1783		1679	1
	GREECE	8643	0	157	8800	8642	0	118	37	716	871	117	0	14	50	0	64		32	0
	IRELAND	3416	452	289	4157	33968	303	1343	6139	256	7738	1339	0	46682	871	2773	50326		52275	2031
	ISRAEL	631	49	140	820	542	6	626	932	21	1579	702	3	179	15	123	317		403	0
	NEW ZEALAND	358	369	156	883	637	0	348	455	40	843	348	0	535	101	173	809		502	0
	NORWAY	4415	2	40	4457	4545	0	8163	75	252	8490	7598	0	2101	24	136	2261		2621	21
	PORTUGAL	2407	5	38	2450	2408	0	1198	0	38	1236	1213	0	89	2	16	107		82	0
	SLOVAKIA	2	0	1	3	0	0	182	109	0	291	182	0	4	10	0	14		0	0
	SPAIN	9585	142	2077	11804	8131	11	8237	384	87	8708	8227	0	3168	226	288	3682		3065	7
	OTHER NON G-10 DEV.	359	1	6	366	510	0	1331	0	152	1483	1322	0	462	0	50	512		323	0
	Total	50750	10593	5698	67041	79992	548	32197	28105	2489	62791	31498	4	69451	9227	5948	84626		75424	2370
	Eastern Europe
	BULGARIA	13	0	0	13	11	0	26	90	0	116	26	28	0	0	0	0		0	0
	CZECH REPUBLIC	2879	64	12	2955	2974	2	1021	2343	12	3376	1021	0	1014	25	2	1041		1014	13
	HUNGARY	148	28	13	189	177	3	810	1016	17	1843	810	46	88	18	7	113		88	0
	KOSOVO	0	0	0	0	0	0	0	0	0	0	0	0	0	0	0	0		0	0
	POLAND	456	207	45	708	449	4	936	4924	0	5860	935	570	73	391	2	466		77	12
	ROMANIA	83	70	4	157	107	3	165	800	0	965	165	106	41	151	5	197		41	44
	RUSSIA	1554	696	93	2343	1512	196	886	1970	7	2863	886	99	184	990	4	1178		146	227
	TURKEY	10039	525	703	11267	9848	7	632	863	0	1495	744	293	502	90	16	608		604	21
	OTHER E. EUROPE	153	5	1	159	220	3	1079	364	21	1464	1030	0	29	0	0	29		32	0
	Total	15325	1595	871	17791	15298	218	5555	12370	57	17982	5617	1142	1931	1665	36	3632		2002	317
	Latin America and Caribbean
	ANGUILLA	18	0	0	18	18	0	0	0	0	0	0	0	3354	0	42	3396		3315	0
	ARGENTINA	139	446	0	585	185	43	1450	1875	0	3325	1411	104	111	42	0	153		53	17
	BRAZIL	9975	6664	489	17128	4054	161	15084	18782	8	33874	15061	0	2649	1595	819	5063		2213	51
	CHILE	4734	51	684	5469	4713	1	492	388	2	882	440	40	187	1997	286	2470		225	0
	COLOMBIA	2965	163	143	3271	2885	17	583	1288	3	1874	567	168	231	106	73	410		255	6
	COSTA RICA	379	74	14	467	461	40	12	409	0	421	12	177	0	18	0	18		7	18
	DOMINICAN REPUBLIC	571	27	0	598	607	2	178	313	0	491	235	21	39	0	0	39		44	0
	ECUADOR	261	70	7	338	284	50	40	242	0	282	39	242	1	0	0	1		12	0
	EL SALVADOR	238	80	0	318	278	80	37	159	0	196	37	159	14	0	0	14		39	0
	FRENCH GUIANA	0	0	0	0	0	0	0	0	0	0	0	0	0	0	0	0		0	0
	GUATEMALA	1074	81	0	1155	1103	75	132	243	0	375	132	9	16	0	0	16		23	0
	HONDURAS	122	1	1	124	169	0	49	111	0	160	48	31	50	0	0	50		51	0
	MEXICO	1933	6332	226	8491	1613	255	4940	20964	616	26520	5379	392	1448	7881	591	9920		1683	420
	MONTSERRAT	0	0	0	0	0	0	0	0	0	0	0	0	0	0	0	0		0	0
	PERU	1415	81	49	1545	1423	5	452	1395	32	1879	452	1298	149	23	18	190		120	15
	URUGUAY	351	8	11	370	354	0	260	360	85	705	201	45	85	24	3	112		89	3
	VENEZUELA	0	2	0	2	7	0	363	43	3	409	2474	0	1	0	0	1		10	0
	OTHER LAT. AM. & CAR.	292	114	2	408	371	53	67	897	41	1005	71	333	11532	1	313	11846		15663	2
	Total	24467	14194	1626	40287	18525	782	24139	47469	790	72398	26559	3019	19867	11687	2145	33699		23802	532
	Asia and Pacific
	CHINA-MAINLAND	19881	5158	1496	26535	17367	1686	10865	12906	915	24686	10754	3057	6994	2989	464	10447		6573	271
	INDIA	15779	2561	40	18380	10867	26	4305	15135	1	19441	4257	3	5181	4292	1387	10860		4931	601
	INDONESIA	1282	370	30	1682	1432	716	2809	3589	5	6403	2845	1138	194	467	17	678		219	80
	KOREA, SOUTH	6430	2833	327	9590	5379	578	16459	16282	466	33207	15604	1127	4485	1652	703	6840		4393	17
	KUWAIT	536	5	101	642	572	0	8115	211	4	8330	8111	0	675	20	11	706		669	16
	MALAYSIA	1357	1193	164	2714	1076	364	564	4519	4	5087	564	693	407	525	41	973		475	241
	PAKISTAN	164	5	4	173	166	3	109	898	1	1008	109	8	1	0	0	1		1	0
	PHILIPPINES	1395	997	17	2409	1445	893	142	2337	9	2488	113	16	127	118	9	254		130	0
	QATAR	2496	36	58	2590	2549	0	376	0	68	444	345	0	373	0	1	374		30	0
	SAUDI ARABIA	1508	485	557	2550	1484	17	13467	84	127	13678	13458	0	961	110	116	1187		1016	0
	TAIWAN	2300	1050	487	3837	1915	460	7295	8797	302	16394	7295	15	6167	372	39	6578		6207	135
	THAILAND	635	947	83	1665	474	2	341	3546	167	4054	341	0	204	113	34	351		208	1
	UNITED ARAB EMIRATES	3263	741	551	4555	4249	790	1984	2613	172	4769	2057	660	1662	80	59	1801		1812	70
	WEST BANK AND GAZA	0	0	0	0	0	0	0	0	0	0	0	0	0	0	0	0		0	0
	OTHER ASIA AND PACIFIC	1462	260	30	1752	1973	43	1491	2603	10	4104	1637	1299	572	83	5	660		994	60
	Total	58488	16641	3945	79074	50948	5578	68322	73520	2251	144093	67490	8016	28003	10821	2886	41710		27658	1492
	Africa
	ALGERIA	1	185	0	186	2	0	0	693	0	693	0	116	0	13	0	13		0	0
	EGYPT	239	71	10	320	250	41	2802	648	0	3450	2802	22	5	15	0	20		72	15
	GHANA	98	0	0	98	111	0	336	0	2	338	932	0	0	0	0	0		0	0
	KENYA	64	26	0	90	64	17	360	416	0	776	360	11	8	0	1	9		8	0
	MOROCCO	399	164	8	571	443	29	33	214	0	247	33	0	0	0	0	0		0	0
	NIGERIA	467	29	11	507	591	9	771	1219	100	2090	771	0	5	10	1	16		5	7
	SAINT HELENA	0	0	0	0	0	0	0	0	0	0	0	0	0	0	0	0		0	0
	SOUTH AFRICA	2092	470	497	3059	2338	3	842	1851	20	2713	677	0	1184	1277	307	2768		1186	347
	SOUTH SUDAN	0	0	0	0	1	0	0	0	0	0	0	0	0	0	0	0		0	0
	OTHER AFRICA	108	109	1	218	105	12	1071	546	48	1665	1302	62	113	42	7	162		351	0
	Total	3468	1054	527	5049	3905	111	6215	5587	170	11972	6877	211	1315	1357	316	2988		1622	369
	Banking Centers
	BAHAMAS	400	3	1	404	3878	1	30	115	29	174	31	0	12728	161	70	12959		13263	5
	BAHRAIN	335	31	43	409	753	25	116	181	2	299	116	0	6	0	1	7		3	0
	BERMUDA	315	18	15	348	297	38	14	0	0	14	13	0	14617	52	567	15236		16368	17
	CAYMAN ISLANDS	412	192	57	661	19234	180	76	0	0	76	76	0	307892	826	7106	315824		339957	865
	HONG KONG	8700	1699	348	10747	10544	1776	192	13958	121	14271	303	14	6332	4170	274	10776		6379	857
	LEBANON	920	46	10	976	1109	44	223	48	0	271	223	20	0	1	0	1		0	1
	MAURITIUS	49	258	2	309	87	267	0	40	0	40	0	0	563	229	75	867		734	92
	PANAMA	1302	21	42	1365	1593	75	235	590	117	942	462	426	219	0	6	225		332	0
	SINGAPORE	6254	3992	366	10612	6893	3231	27865	16605	142	44612	27566	12	5643	2784	468	8895		5918	2937
	OTHER BANKING CENTERS	439	34	4	477	4115	48	119	63	4	186	160	0	7241	720	1503	9464		9532	650
	Total	19126	6294	888	26308	48503	5685	28870	31600	415	60885	28950	472	355241	8943	10070	374254		392486	5424
	International & Regional Organizations
	AFRICAN	0	0	0	0	0	0	702	0	164	866	702	0	0	0	0	0		0	0
	ASIAN	0	0	0	0	0	0	3886	0	576	4462	3684	0	0	0	0	0		0	0
	CARIBBEAN	0	0	0	0	0	0	0	0	0	0	0	0	0	0	0	0		0	0
	EUROPEAN	0	0	0	0	0	0	17225	0	392	17617	16890	0	0	0	0	0		0	0
	INTERNATIONAL	0	0	0	0	0	0	9401	0	2072	11473	8927	0	0	0	0	0		0	0
	LATIN AMERICAN	0	0	0	0	0	0	3768	0	579	4347	3762	0	0	0	0	0		0	0
	MIDDLE EASTERN	0	0	0	0	0	0	40	0	2	42	40	0	0	0	0	0		0	0
	Total	0	0	0	0	0	0	35022	0	3785	38807	34005	0	0	0	0	0		0	0
	UNITED STATES	42566	309655	23949	376170	36061	8078	62610	3147217	13180	3223007	59896	26669	72963	2948781	56307	3078051		67263	16168
	Grand Total	577210	457321	90162	1124693	518467	99235	436989	3696279	67506	4200774	421622	46157	839214	3225368	125171	4189753		880988	89697

## Sheet: All Banks - Table 4.2
	Country Exposure Lending Survey /1: March 31, 2017 Table 4.2 - U.S. Banks' Claims by Sector (Other - Households & Corporate) of Obligor/Debtor ($ Millions) All U.S. Banks - Group A
		Claims on Other Sector
		Ultimate Risk Claims /2								Immediate Counterparty Basis Claims /6
		Cross-Border Claims			Claims on Local Residents					Cross-Border Claims			Claims on Local Residents
		Corporate	Households	Total (Other)	Corporate	Households	Total (Other)	Fair Value of Derivatives /3	Total Claims	Corporate	Households	Total (Other)	Corporate		Households	Total (Other)
	G-10 and Luxembourg
	BELGIUM	5672	558	6230	215	16	231	416	6877	6050	549	6599	58		1	59
	CANADA	18550	2144	20694	23901	7935	31836	2191	54721	16752	1935	18687	9647		17	9664
	FRANCE	26113	789	26902	3200	1164	4364	1432	32698	24886	776	25662	234		4	238
	GERMANY	29761	703	30464	1138	371	1509	2434	34407	25797	464	26261	149		9	158
	ITALY	6571	153	6724	2454	1008	3462	563	10749	6020	135	6155	307		17	324
	JAPAN	19447	311	19758	22972	1716	24688	920	45366	17318	295	17613	1451		0	1451
	LUXEMBOURG	15252	269	15521	879	0	879	1058	17458	19018	37	19055	62		0	62
	NETHERLANDS	25310	207	25517	1587	364	1951	2644	30112	34670	189	34859	851		2	853
	SWEDEN	5603	94	5697	77	164	241	114	6052	5109	97	5206	5		0	5
	SWITZERLAND	14670	471	15141	3529	3057	6586	1201	22928	12534	398	12932	3361		2718	6079
	UNITED KINGDOM	21267	3132	24399	48016	17790	65806	8507	98712	21706	2759	24465	10830		1294	12124
	Total	188216	8831	197047	107968	33585	141553	21480	360080	189860	7634	197494	26955		4062	31017
	Non G-10 Developed Countries
	AUSTRALIA	6693	283	6976	11250	12262	23512	916	31404	6363	298	6661	1654		0	1654
	AUSTRIA	3038	11	3049	33	30	63	65	3177	4874	10	4884	0		0	0
	CYPRUS	890	6	896	0	0	0	132	1028	1343	6	1349	0		0	0
	DENMARK	2783	7	2790	22	0	22	421	3233	2494	6	2500	0		0	0
	FINLAND	2436	1	2437	80	1	81	91	2609	2046	2	2048	0		0	0
	GREECE	662	57	719	82	0	82	4	805	815	53	868	0		0	0
	IRELAND	13992	240	14232	1882	0	1882	366	16480	14985	116	15101	483		0	483
	ISRAEL	3488	297	3785	282	0	282	118	4185	2601	224	2825	269		0	269
	NEW ZEALAND	596	31	627	495	130	625	110	1362	798	36	834	4		0	4
	NORWAY	2293	21	2314	30	0	30	131	2475	2033	12	2045	0		0	0
	PORTUGAL	695	46	741	52	0	52	45	838	628	48	676	18		0	18
	SLOVAKIA	225	0	225	176	0	176	4	405	127	0	127	31		0	31
	SPAIN	10815	929	11744	1390	294	1684	454	13882	9881	916	10797	121		0	121
	OTHER NON G-10 DEV.	488	189	677	0	0	0	20	697	393	202	595	0		0	0
	Total	49094	2118	51212	15774	12717	28491	2877	82580	49381	1929	51310	2580		0	2580
	Eastern Europe
	BULGARIA	26	1	27	46	0	46	5	78	51	1	52	32		0	32
	CZECH REPUBLIC	184	50	234	735	0	735	61	1030	324	49	373	458		0	458
	HUNGARY	323	9	332	439	0	439	9	780	340	8	348	186		0	186
	KOSOVO	0	0	0	0	0	0	0	0	0	0	0	0		0	0
	POLAND	545	7	552	2666	1638	4304	37	4893	579	6	585	544		20	564
	ROMANIA	90	13	103	282	0	282	2	387	132	13	145	150		0	150
	RUSSIA	3357	234	3591	1408	910	2318	211	6120	3133	237	3370	248		8	256
	TURKEY	3039	274	3313	1042	0	1042	81	4436	2800	269	3069	332		0	332
	OTHER E. EUROPE	573	25	598	142	2	144	2	744	634	18	652	13		0	13
	Total	8137	613	8750	6760	2550	9310	408	18468	7993	601	8594	1963		28	1991
	Latin America and Caribbean
	ANGUILLA	54	0	54	0	0	0	0	54	64	0	64	0		0	0
	ARGENTINA	1008	239	1247	1304	337	1641	37	2925	1271	276	1547	326		43	369
	BRAZIL	24769	1238	26007	4782	1909	6691	1744	34442	18749	1302	20051	1432		1	1433
	CHILE	2939	47	2986	81	4	85	206	3277	2980	70	3050	0		0	0
	COLOMBIA	3164	226	3390	767	1561	2328	165	5883	2913	188	3101	6		0	6
	COSTA RICA	347	14	361	55	1	56	19	436	296	25	321	15		0	15
	DOMINICAN REPUBLIC	453	93	546	129	1	130	2	678	613	160	773	74		0	74
	ECUADOR	267	133	400	231	0	231	0	631	545	113	658	257		0	257
	EL SALVADOR	166	42	208	25	0	25	0	233	246	47	293	32		0	32
	FRENCH GUIANA	0	0	0	0	0	0	0	0	0	0	0	0		0	0
	GUATEMALA	654	51	705	8	0	8	14	727	593	67	660	3		0	3
	HONDURAS	52	20	72	12	0	12	3	87	146	32	178	5		0	5
	MEXICO	11785	2719	14504	14153	18172	32325	876	47705	14042	3150	17192	3600		0	3600
	MONTSERRAT	0	0	0	0	0	0	0	0	0	0	0	0		0	0
	PERU	1623	155	1778	510	4	514	81	2373	1649	144	1793	184		0	184
	URUGUAY	354	37	391	120	10	130	5	526	472	79	551	91		9	100
	VENEZUELA	287	945	1232	18	1	19	0	1251	453	1202	1655	0		0	0
	OTHER LAT. AM. & CAR.	12672	385	13057	385	337	722	115	13894	16130	548	16678	205		205	410
	Total	60594	6344	66938	22580	22337	44917	3267	115122	61162	7403	68565	6230		258	6488
	Asia and Pacific
	CHINA-MAINLAND	19970	1359	21329	7681	3050	10731	92	32152	15986	1558	17544	1550		188	1738
	INDIA	18445	91	18536	7426	4746	12172	414	31122	16530	82	16612	2871		0	2871
	INDONESIA	1995	1168	3163	1567	919	2486	110	5759	2388	1244	3632	936		39	975
	KOREA, SOUTH	13618	45	13663	5535	16866	22401	460	36524	10753	45	10798	2618		75	2693
	KUWAIT	502	158	660	42	0	42	1	703	493	237	730	24		0	24
	MALAYSIA	722	294	1016	939	4046	4985	94	6095	701	296	997	597		0	597
	PAKISTAN	108	30	138	125	0	125	1	264	147	30	177	17		0	17
	PHILIPPINES	769	234	1003	602	1080	1682	41	2726	420	292	712	180		0	180
	QATAR	1164	26	1190	2	0	2	1015	2207	1146	71	1217	0		0	0
	SAUDI ARABIA	1577	302	1879	1616	0	1616	20	3515	2463	188	2651	752		0	752
	TAIWAN	10031	307	10338	5064	7211	12275	251	22864	9468	335	9803	3030		0	3030
	THAILAND	1462	107	1569	986	1951	2937	81	4587	1461	137	1598	140		1	141
	UNITED ARAB EMIRATES	1759	469	2228	1553	1358	2911	223	5362	1295	925	2220	1146		643	1789
	WEST BANK AND GAZA	0	0	0	0	0	0	0	0	0	0	0	0		0	0
	OTHER ASIA AND PACIFIC	3348	136	3484	659	118	777	65	4326	4310	169	4479	319		0	319
	Total	75470	4726	80196	33797	41345	75142	2868	158206	67561	5609	73170	14180		946	15126
	Africa
	ALGERIA	50	0	50	235	0	235	0	285	51	0	51	43		0	43
	EGYPT	159	118	277	102	0	102	2	381	303	119	422	41		0	41
	GHANA	182	1	183	0	0	0	0	183	52	8	60	0		0	0
	KENYA	55	20	75	248	18	266	0	341	56	33	89	148		0	148
	MOROCCO	32	1	33	78	0	78	3	114	55	1	56	0		0	0
	NIGERIA	151	44	195	354	0	354	9	558	94	43	137	167		0	167
	SAINT HELENA	0	0	0	0	0	0	0	0	0	0	0	0		0	0
	SOUTH AFRICA	2171	35	2206	2201	0	2201	140	4547	1403	41	1444	88		0	88
	SOUTH SUDAN	0	0	0	0	0	0	0	0	0	0	0	0		0	0
	OTHER AFRICA	1073	21	1094	506	2	508	131	1733	2174	32	2206	183		0	183
	Total	3873	240	4113	3724	20	3744	285	8142	4188	277	4465	670		0	670
	Banking Centers
	BAHAMAS	2512	128	2640	64	0	64	9	2713	2880	100	2980	5		0	5
	BAHRAIN	116	14	130	30	181	211	1	342	120	88	208	24		23	47
	BERMUDA	7185	53	7238	29	1	30	126	7394	7194	45	7239	3		0	3
	CAYMAN ISLANDS	19358	114	19472	805	85	890	240	20602	20213	48	20261	335		4	339
	HONG KONG	9516	1760	11276	7113	9274	16387	544	28207	8640	1983	10623	5582		1263	6845
	LEBANON	56	28	84	86	0	86	0	170	61	29	90	88		0	88
	MAURITIUS	929	1	930	200	0	200	17	1147	1203	1	1204	10		0	10
	PANAMA	1175	76	1251	258	2	260	112	1623	2280	95	2375	229		0	229
	SINGAPORE	4020	863	4883	4600	9998	14598	707	20188	3573	964	4537	3665		1726	5391
	OTHER BANKING CENTERS	10002	55	10057	486	2	488	477	11022	9415	67	9482	670		2	672
	Total	54869	3092	57961	13671	19543	33214	2233	93408	55579	3420	58999	10611		3018	13629
	International & Regional Organizations
	AFRICAN	0	0	0	0	0	0	0	0	0	0	0	0		0	0
	ASIAN	0	0	0	0	0	0	0	0	0	0	0	0		0	0
	CARIBBEAN	0	0	0	0	0	0	0	0	0	0	0	0		0	0
	EUROPEAN	0	0	0	0	0	0	0	0	0	0	0	0		0	0
	INTERNATIONAL	0	0	0	0	0	0	0	0	0	0	0	0		0	0
	LATIN AMERICAN	0	0	0	0	0	0	0	0	0	0	0	0		0	0
	MIDDLE EASTERN	0	0	0	0	0	0	0	0	0	0	0	0		0	0
	Total	0	0	0	0	0	0	0	0	0	0	0	0		0	0
	UNITED STATES	122746	21523	144269	2714998	3118910	5833908	46142	6024319	115246	21498	136744	73355		37775	111130
	Grand Total	562999	47487	610486	2919272	3251007	6170279	79560	6860325	550970	48371	599341	136544		46087	182631

## Sheet: LFI - Table 1
	Country Exposure Lending Survey /1: March 31, 2017 Table 1 - Claims On Foreign Obligors Held by U.S. Banks on an Ultimate Risk Basis (Adjusted to Reflect Guarantees and Other Risk Transfers) & Off-Balance-Sheet Items ($ Millions) Large Financial Institutions (LFI) - Group B
		Claims - Ultimate-Risk Basis /2							Off-Balance Sheet Items
			Claims on Local Residents (Excluding Claims from the Fair Value of Derivative Products)						Cross-Border and Local Commitments and Guarantees		Credit Derivatives (By Reference Entity)
											Gross		Gross-Net /5
		Cross-border Claims (Excluding Claims from the Fair Value of Derivative Products)	Total	In Non-Local Currency	In Local Currency	Claims Resulting From the Fair Value of Derivative Products /3	Country Risk Claims /4		Unused Commitments	Guarantees (Excluding Credit Derivatives Sold)	Total Credit Derivatives Sold	Total Credit Derivatives Purchased	Total Credit Derivatives Sold		Total Credit Derivatives Purchased	Trade Finance
		(A)	(B)	(B1)	(B2 = B - B1)	(C)	(D = A+B+C)
	G-10 and Luxembourg
	BELGIUM	17851	4732	967	3765	2345	24928		3794	331	20475	22082	9429		11038	147
	CANADA	48698	41601	9162	32439	16479	106778		41463	10518	32321	32258	15305		15255	182
	FRANCE	184830	6202	321	5881	14607	205639		83426	5794	253582	257121	124627		128168	634
	GERMANY	139031	91953	345	91608	23643	254627		44869	5630	225793	232707	111034		117946	1179
	ITALY	38576	2846	307	2539	18535	59957		5735	1012	235747	245348	65718		75321	365
	JAPAN	81792	263496	53764	209732	9172	354460		107309	6996	134191	138518	62671		67001	86
	LUXEMBOURG	41034	10440	2212	8228	4922	56396		10726	2454	35217	35811	15675		16269	927
	NETHERLANDS	51238	9705	25	9680	11932	72875		20899	3356	128826	132686	60341		64202	1106
	SWEDEN	22795	85	23	62	975	23855		6876	365	40943	41019	21422		21494	353
	SWITZERLAND	29890	20522	6396	14126	4175	54587		14908	5168	77189	76581	41683		41072	1876
	UNITED KINGDOM	67208	319531	99772	219759	52770	439509		124618	13403	338211	341037	172014		174359	1860
	Total	722943	771113	173294	597819	159555	1653611		464623	55027	1522495	1555168	699919		732125	8715
	Non G-10 Developed Countries
	AUSTRALIA	23722	54268	1326	52942	4670	82660		20665	1436	60798	61508	29159		29869	397
	AUSTRIA	11449	3	1	2	458	11910		1476	86	14500	15295	6694		7490	261
	CYPRUS	1966	0	0	0	247	2213		529	9	924	683	357		330	7
	DENMARK	9277	92	24	68	1838	11207		3267	154	15418	15993	8214		8788	35
	FINLAND	8678	28	1	27	406	9112		1553	282	21070	21538	10205		10672	62
	GREECE	9387	169	0	169	877	10433		273	143	3982	3944	2266		2227	31
	IRELAND	59338	3699	1239	2460	3547	66584		6907	1457	17522	18060	9133		9671	93
	ISRAEL	3816	1262	300	962	400	5478		1474	310	4239	4184	2033		1978	38
	NEW ZEALAND	1518	1264	4	1260	448	3230		494	136	3268	3457	1786		1975	9
	NORWAY	14702	99	21	78	554	15355		2824	426	14834	15288	7640		8094	89
	PORTUGAL	4134	59	18	41	135	4328		314	78	27080	26432	11578		10928	95
	SLOVAKIA	409	295	32	263	5	709		46	33	1901	1954	710		763	0
	SPAIN	31657	1766	158	1608	2825	36248		7061	1472	89292	90503	37324		38533	427
	OTHER NON G-10 DEV.	2558	1	0	1	227	2786		438	2	1095	1013	544		462	0
	Total	182611	63005	3124	59881	16637	262253		47321	6024	275923	279852	127643		131780	1544
	Eastern Europe
	BULGARIA	57	136	41	95	5	198		18	48	2913	2914	1192		1191	9
	CZECH REPUBLIC	5020	3167	401	2766	87	8274		196	307	1683	1759	823		898	20
	HUNGARY	1230	1489	225	1264	44	2763		413	261	5226	5116	1895		1786	51
	POLAND	1852	9734	1119	8615	83	11669		3692	397	5591	5720	2164		2293	136
	ROMANIA	385	1303	273	1030	12	1700		140	131	2103	2079	915		892	40
	RUSSIA	6114	5941	882	5059	316	12371		2126	279	46152	46112	17296		17256	128
	TURKEY	14265	2520	654	1866	799	17584		570	172	41335	39111	13891		11666	3243
	OTHER E. EUROPE	1670	513	5	508	25	2208		237	47	9968	10194	4109		4331	148
	Total	30593	24803	3600	21203	1371	56767		7392	1642	114971	113005	42285		40313	3775
	Latin America and Caribbean
	ANGUILLA	2575	0	0	0	42	2617		525	0	0	0	0		0	0
	ARGENTINA	2589	3258	306	2952	9	5856		116	41	1461	1503	1002		1042	216
	BRAZIL	45841	33598	1426	32172	3061	82500		4965	1887	35611	39365	11801		15555	6570
	CHILE	7071	2452	40	2412	1120	10643		480	173	4546	4967	2054		2474	3451
	COLOMBIA	5880	3881	196	3685	364	10125		2415	488	7967	8728	2784		3545	1094
	COSTA RICA	563	556	241	315	33	1152		37	106	17	15	14		11	283
	DOMINICAN REPUBLIC	1014	469	96	373	2	1485		21	143	0	5	0		5	486
	ECUADOR	471	518	517	1	7	996		122	220	0	0	0		0	169
	EL SALVADOR	364	264	264	0	0	628		157	17	102	101	50		49	226
	GUATEMALA	1724	332	87	245	14	2070		35	156	0	20	0		20	988
	HONDURAS	228	124	33	91	4	356		11	39	0	50	0		50	120
	MEXICO	16728	64962	4138	60824	2237	83927		21823	1487	31027	31876	11926		12776	1093
	PERU	3205	2007	1473	534	170	5382		185	321	4781	5182	2041		2442	848
	URUGUAY	811	507	125	382	101	1419		65	97	79	134	79		134	47
	VENEZUELA	669	61	0	61	3	733		33	6	7142	7425	2812		3094	0
	OTHER LAT. AM. & CAR.	21693	1222	487	735	460	23375		882	590	701	288	635		222	304
	Total	111426	114211	9429	104782	7627	233264		31872	5771	93434	99659	35198		41419	15895
	Asia and Pacific
	CHINA-MAINLAND	51660	30443	6015	24428	2958	85061		5070	1067	48228	48754	21491		22016	5235
	INDIA	43632	33165	3379	29786	1843	78640		7828	1846	7237	7223	4286		4271	10429
	INDONESIA	7285	6911	2733	4178	158	14354		2326	161	12564	12843	4190		4467	749
	KOREA, SOUTH	38490	43163	4423	38740	1950	83603		16131	3622	48396	49808	22499		22065	5214
	KUWAIT	9172	278	39	239	112	9562		84	228	0	1	0		1	548
	MALAYSIA	3020	11199	1971	9228	303	14522		5153	945	14933	14091	7611		6769	275
	PAKISTAN	396	1028	27	1001	6	1430		172	15	48	50	25		27	115
	PHILIPPINES	2561	5080	1111	3969	75	7716		2726	269	9894	9731	3490		3329	408
	QATAR	4347	38	0	38	1141	5526		357	64	2768	3309	1730		2270	471
	SAUDI ARABIA	10871	2276	760	1516	759	13906		1795	382	2372	2366	929		924	714
	TAIWAN	25082	22326	4249	18077	1078	48486		13508	429	202	214	176		189	170
	THAILAND	2529	7436	149	7287	363	10328		4412	258	3836	3998	1949		2111	142
	UNITED ARAB EMIRATES	8400	6345	3229	3116	1003	15748		3334	1396	5751	7841	3246		5338	1019
	WEST BANK AND GAZA	0	0	0	0	0	0		0	2	0	0	0		0	0
	OTHER ASIA AND PACIFIC	6128	3706	1607	2099	109	9943		1869	448	5119	4700	2445		2028	1501
	Total	213573	173394	29692	143702	11858	398825		64765	11132	161348	164929	74067		75805	26990
	Africa
	ALGERIA	51	1126	152	974	0	1177		274	194	0	0	0		0	118
	EGYPT	3300	836	113	723	12	4148		181	27	378	394	202		217	182
	GHANA	614	0	0	0	2	616		153	69	0	0	0		0	162
	KENYA	501	708	164	544	2	1211		238	214	0	0	0		0	57
	MOROCCO	462	456	29	427	11	929		217	47	225	230	141		145	524
	NIGERIA	1391	1612	166	1446	119	3122		3895	267	3	0	3		0	320
	SOUTH AFRICA	6011	5798	412	5386	964	12773		2682	214	22485	22856	8710		9081	259
	SOUTH SUDAN	0	0	0	0	0	0		0	0	0	0	0		0	0
	OTHER AFRICA	2029	1205	228	977	179	3413		451	180	2039	2179	650		789	158
	Total	14359	11741	1264	10477	1289	27389		8091	1212	25130	25659	9706		10232	1780
	Banking Centers
	BAHAMAS	12790	341	11	330	106	13237		524	83	14	0	14		0	5
	BAHRAIN	503	423	73	350	48	974		312	110	141	168	72		98	55
	BERMUDA	17453	96	71	25	646	18195		7059	3848	4880	4499	2479		2106	103
	CAYMAN ISLANDS	271133	1899	1151	748	7325	280357		35403	2163	17012	14998	11341		9321	106
	HONG KONG	22003	34944	5711	29233	1261	58208		14914	936	9120	8938	5446		5256	869
	LEBANON	1213	181	149	32	10	1404		85	115	521	317	326		121	453
	MAURITIUS	1409	727	341	386	94	2230		504	26	0	0	0		0	80
	PANAMA	2147	864	725	139	249	3260		611	247	4459	4982	1793		2316	348
	SINGAPORE	39670	37388	10022	27366	1633	78691		13437	1490	6444	6375	3783		3697	1254
	OTHER BANKING CENTERS	16725	1270	1076	194	1982	19977		4325	1700	6072	8392	2441		4764	299
	Total	385046	78133	19330	58803	13354	476533		77174	10718	48663	48669	27695		27679	3572
	International & Regional Organizations
	AFRICAN	527	0	0	0	164	691		20	0	0	0	0		0	0
	ASIAN	1888	0	0	0	576	2464		7	0	0	0	0		0	186
	EUROPEAN	12927	0	0	0	392	13319		23	6	99	108	99		108	0
	INTERNATIONAL	4923	0	0	0	2048	6971		334	104	0	0	0		0	221
	LATIN AMERICAN	1481	0	0	0	579	2060		89	3	0	0	0		0	105
	MIDDLE EASTERN	40	0	0	0	2	42		0	0	0	0	0		0	0
	Total	21786	0	0	0	3761	25547		473	113	99	108	99		108	512
	UNITED STATES	141639	7191938	16352	7175586	120074	7453651		3057028	379812	1167725	1210409	593018		635367	9942
	Grand Total	1823976	8428338	256085	8172253	335526	10587840		3758739	471451	3409788	3497458	1609630		1694828	72725

## Sheet: LFI - Table 2
	Country Exposure Lending Survey /1: March 31, 2017 Table 2 - Claims On Foreign Obligors Held by U.S. Banks on an Immediate-Counterparty Basis & Risk Transfers ($ Millions) Large Financial Institutions (LFI) - Group B
		Claims - Immediate-Counterparty Basis /6					Risk Transfers
		Cross-Border Claims (Excluding Claims from the Fair Value of Derivative Products)	Claims on Local Residents in Non-Local Currency (Excluding Claims from the Fair Value of Derivative Products)	Remaining Maturity (less than or equal to 1 year)	Claims on Local Residents in Local Currency (Excluding Claims from the Fair Value of Derivative Products)	Total Cross-Border and Local Claims on Immediate-Counterparty Basis (Excluding claims from the Fair Value of Derivative Products)	Outward Risk Transfers /7	Inward Risk Transfers /8	Total Cross-Border and Local Claims on Ultimate-Risk Basis (Excluding claims from the Fair value of Derivative Products)
	G-10 and Luxembourg
	BELGIUM	18698	913	14201	3704	23315	1498	771	22583
	CANADA	46954	9822	36896	33427	90203	4832	4928	90299
	FRANCE	175697	242	155024	5714	181653	885	10267	191032
	GERMANY	127336	327	92246	91030	218693	5055	17348	230984
	ITALY	37683	324	28938	2463	40470	216	1173	41422
	JAPAN	61127	55813	100387	207996	324936	1491	21844	345288
	LUXEMBOURG	48583	2218	32013	8229	59030	9794	2238	51474
	NETHERLANDS	57604	30	28417	9281	66915	13236	7267	60943
	SWEDEN	21364	23	17700	69	21456	1119	2540	22880
	SWITZERLAND	26497	6386	26626	14124	47007	2114	5517	50412
	UNITED KINGDOM	72928	93157	131041	232549	398634	31410	19517	386739
	Total	694471	169255	663489	608586	1472312	71650	93410	1494056
	Non G-10 Developed Countries
	AUSTRALIA	22540	2151	12740	54316	79007	4372	3362	77990
	AUSTRIA	13010	1	7020	2	13013	1968	407	11452
	CYPRUS	2508	0	1319	0	2508	559	18	1966
	DENMARK	8490	24	7970	70	8584	458	1244	9369
	FINLAND	9047	1	6205	28	9076	968	598	8706
	GREECE	9533	0	9031	192	9725	195	25	9556
	IRELAND	62159	2678	50039	2460	67297	8714	4454	63037
	ISRAEL	3846	278	3062	984	5108	1048	1019	5078
	NEW ZEALAND	1812	4	1353	1507	3323	639	98	2782
	NORWAY	14741	21	12814	78	14840	927	886	14801
	PORTUGAL	4071	18	2979	94	4183	83	91	4193
	SLOVAKIA	302	31	199	288	621	28	111	704
	SPAIN	29826	139	21340	1742	31707	515	2227	33423
	OTHER NON G-10 DEV.	2513	0	2041	1	2514	270	315	2559
	Total	184398	5346	138112	61762	251506	20744	14855	245616
	Eastern Europe
	BULGARIA	75	60	107	95	230	37	0	193
	CZECH REPUBLIC	5245	473	5012	2811	8529	350	7	8187
	HUNGARY	1256	234	940	1331	2821	153	50	2719
	POLAND	1921	1150	1814	8818	11889	342	38	11586
	ROMANIA	415	303	647	1077	1795	106	0	1688
	RUSSIA	5839	778	5003	5490	12107	910	861	12055
	TURKEY	14047	653	12479	2104	16804	1106	1086	16785
	OTHER E. EUROPE	1799	16	1223	578	2393	220	10	2183
	Total	30597	3667	27225	22304	56568	3224	2052	55396
	Latin America and Caribbean
	ANGUILLA	2603	0	2588	0	2603	29	2	2575
	ARGENTINA	2730	336	2564	3270	6336	648	157	5847
	BRAZIL	35210	1620	24154	33455	70285	3797	12951	79439
	CHILE	6927	40	5100	2412	9379	220	365	9523
	COLOMBIA	5475	197	3675	4061	9733	917	945	9761
	COSTA RICA	605	250	671	313	1168	161	110	1119
	DOMINICAN REPUBLIC	1242	97	1032	373	1712	267	39	1483
	ECUADOR	631	549	858	0	1180	195	5	989
	EL SALVADOR	492	271	603	0	763	163	28	628
	GUATEMALA	1636	87	1219	246	1969	185	274	2056
	HONDURAS	330	36	233	99	465	112	0	352
	MEXICO	19013	4634	12625	62678	86325	5854	1211	81690
	PERU	3091	1502	3126	645	5238	379	354	5212
	URUGUAY	880	139	618	388	1407	92	2	1318
	VENEZUELA	2917	0	416	63	2980	2284	35	730
	OTHER LAT. AM. & CAR.	27911	489	20679	746	29146	6910	676	22915
	Total	111693	10247	80161	108749	230689	22213	17154	225637
	Asia and Pacific
	CHINA-MAINLAND	45307	6553	47966	26836	78696	4421	7828	82103
	INDIA	36291	3496	35045	32841	72628	4475	8646	76797
	INDONESIA	8009	2906	8335	4466	15381	1902	717	14196
	KOREA, SOUTH	33991	4415	35303	39609	78015	1256	4890	81653
	KUWAIT	9265	40	8734	239	9544	242	150	9450
	MALAYSIA	3028	1895	4148	9399	14322	454	353	14219
	PAKISTAN	432	28	404	1052	1512	95	9	1424
	PHILIPPINES	2325	1082	3115	4064	7471	301	471	7641
	QATAR	4036	0	2826	75	4111	374	648	4385
	SAUDI ARABIA	11451	769	7852	1521	13741	1011	417	13147
	TAIWAN	24263	3640	27640	18392	46295	319	1435	47408
	THAILAND	2388	143	2316	7594	10125	401	244	9965
	UNITED ARAB EMIRATES	9902	3309	9205	3132	16343	2432	835	14745
	WEST BANK AND GAZA	0	0	0	0	0	0	0	0
	OTHER ASIA AND PACIFIC	7830	1721	7672	2239	11790	2512	552	9834
	Total	198518	29997	200561	151459	379974	20195	27195	386967
	Africa
	ALGERIA	52	159	161	1293	1504	326	0	1177
	EGYPT	3529	119	3370	764	4412	277	0	4136
	GHANA	1100	0	784	0	1100	667	182	614
	KENYA	514	176	636	546	1236	29	1	1209
	MOROCCO	527	29	529	446	1002	87	2	918
	NIGERIA	1408	183	1489	1466	3057	130	76	3003
	SOUTH AFRICA	5329	438	3805	5684	11451	1020	1379	11809
	SOUTH SUDAN	1	0	1	0	1	1	0	0
	OTHER AFRICA	3310	257	2698	1002	4569	1555	217	3234
	Total	15770	1361	13473	11201	28332	4092	1857	26100
	Banking Centers
	BAHAMAS	15406	11	14519	339	15756	2727	100	13131
	BAHRAIN	996	72	910	351	1419	499	6	926
	BERMUDA	18575	37	13755	24	18636	3483	2396	17549
	CAYMAN ISLANDS	301622	1240	190115	517	303379	36027	5681	273032
	HONG KONG	23392	8996	26563	31312	63700	11804	5035	56947
	LEBANON	1409	153	886	33	1595	205	3	1394
	MAURITIUS	1988	369	1450	384	2741	610	7	2136
	PANAMA	3415	729	2069	139	4283	1443	170	3011
	SINGAPORE	39548	11552	46760	28156	79256	5642	3441	77058
	OTHER BANKING CENTERS	18298	1337	10999	193	19828	4410	2581	17995
	Total	424649	24496	308026	61448	510593	66850	19420	463179
	International & Regional Organizations
	AFRICAN	527	0	203	0	527	0	0	527
	ASIAN	1696	0	651	0	1696	0	192	1888
	EUROPEAN	12592	0	4530	0	12592	0	335	12927
	INTERNATIONAL	4517	0	1641	0	4517	0	407	4923
	LATIN AMERICAN	1475	0	708	0	1475	0	6	1481
	MIDDLE EASTERN	40	0	40	0	40	0	0	40
	Total	20847	0	7773	0	20847	0	940	21786
	UNITED STATES	119052	11310	100044	7171118	7301480	229015	261112	7333577
	Grand Total	1799995	255679	1538864	8196627	10252301	437983	437995	10252314

## Sheet: LFI - Table 3
	Country Exposure Lending Survey /1: March 31, 2017 Table 3 - Foreign-Office Liabilities & Memorandum Items ($ Millions) Large Financial Institutions (LFI) - Group B
		Foreign Office Liabilities						Memorandum Items /9
		By Country of Foreign Office							Trading Assets		Collateralized Claims Not Subject to Risk Transfers /11
		Non-Local Currency	Local Currency	Total	By Country of Creditor	Net Due To (or Due From) Own Related Offices in Other Countries		Securities - HTM and AFS	Assets Held for Trading	Offsetting Positions for Trading Book /10	Total Collateral	Of Which Cash	Of Which Same Country		Of Which Resale/Reverse Repurchase Agreements & Securities Lending
	G-10 and Luxembourg
	BELGIUM	37405	7731	45136	26031	-20411		1750	6141	1995	2788	0	1408		2788
	CANADA	5515	26870	32385	39433	19760		11827	14544	2952	25422	3	9032		25422
	FRANCE	177	1991	2168	57176	4002		13468	40724	11990	95465	12	51608		95465
	GERMANY	19672	40955	60627	94538	44921		24980	43294	12243	26649	0	13485		26649
	ITALY	170	3182	3352	38735	289		2265	21853	9654	7823	0	1613		7823
	JAPAN	3620	67359	70979	76294	192563		5557	84837	32805	153209	0	95862		153209
	LUXEMBOURG	18244	15085	33329	74346	-18698		1852	8624	1305	9368	26	913		9368
	NETHERLANDS	25230	6739	31969	54992	-25267		9172	16053	2788	3175	0	1340		3175
	SWEDEN	616	779	1395	14456	-1335		1856	6899	1025	5945	0	1984		5945
	SWITZERLAND	9766	1914	11680	37945	7667		1865	9766	176	4639	0	480		4639
	UNITED KINGDOM	905176	243922	1149098	277386	206164		28971	69926	16062	92351	4	48180		92351
	Total	1025591	416527	1442118	791332	409655		103563	322661	92995	426834	45	225905		426834
	Non G-10 Developed Countries
	AUSTRALIA	2325	49657	51982	64501	12259		12348	24589	2168	5387	24	3786		5387
	AUSTRIA	2	65	67	7501	-63		3331	4422	2061	2092	5	750		2092
	CYPRUS	0	0	0	1539	0		0	673	20	308	0	160		308
	DENMARK	1842	1068	2910	10439	-2800		19	3175	125	3746	0	954		3746
	FINLAND	490	588	1078	5373	-921		2340	3409	817	1158	0	433		1158
	GREECE	30	1556	1586	3886	-1426		0	1429	83	7462	0	1586		7462
	IRELAND	9910	5382	15292	74273	12528		3277	13059	814	27952	1	4240		27952
	ISRAEL	1004	1074	2078	4087	-710		253	1599	178	157	0	155		157
	NEW ZEALAND	16	992	1008	2367	606		135	625	28	223	0	130		223
	NORWAY	252	815	1067	6761	-956		1238	2716	64	6772	0	399		6772
	PORTUGAL	33	259	292	2464	-163		156	1666	871	1979	0	175		1979
	SLOVAKIA	115	427	542	877	-169		108	43	15	138	0	91		138
	SPAIN	201	2050	2251	13551	793		2424	16125	5282	4049	0	2320		4049
	OTHER NON G-10 DEV.	1	0	1	3774	1		0	356	4	1207	0	1207		1207
	Total	16221	63933	80154	201393	18979		25629	73886	12530	62630	30	16386		62630
	Eastern Europe
	BULGARIA	119	224	343	1012	-182		29	41	24	0	0	0		0
	CZECH REPUBLIC	734	1682	2416	5075	1002		0	1273	215	3196	0	597		3196
	HUNGARY	691	902	1593	2266	133		701	1164	489	62	0	62		62
	POLAND	2101	7107	9208	11234	1807		4097	1614	813	141	0	141		141
	ROMANIA	387	995	1382	1427	43		284	429	105	224	0	224		224
	RUSSIA	2680	4487	7167	14093	-397		867	4131	388	1218	0	1173		1218
	TURKEY	751	1320	2071	2990	684		418	3206	232	2166	0	1924		2166
	OTHER E. EUROPE	156	472	628	2130	-25		27	769	277	412	0	142		412
	Total	7619	17189	24808	40227	3065		6423	12627	2543	7419	0	4263		7419
	Latin America and Caribbean
	ANGUILLA	1	0	1	754	0		0	0	0	2086	0	1185		2086
	ARGENTINA	497	1826	2323	2299	1380		371	2490	248	637	0	637		637
	BRAZIL	286	17420	17706	20634	19148		3686	27203	1722	11854	0	11673		11854
	CHILE	185	10	195	4766	2407		762	1062	136	35	0	26		35
	COLOMBIA	4	3478	3482	3974	799		478	1247	133	197	0	197		197
	COSTA RICA	209	210	419	482	331		146	152	10	32	0	32		32
	DOMINICAN REPUBLIC	74	240	314	365	158		188	176	26	0	0	0		0
	ECUADOR	534	0	534	758	86		50	100	24	0	0	0		0
	EL SALVADOR	155	0	155	163	193		85	19	9	0	0	0		0
	GUATEMALA	73	248	321	439	29		167	47	0	75	0	75		75
	HONDURAS	25	74	99	148	39		59	78	11	0	0	0		0
	MEXICO	5880	50779	56659	59607	15047		14423	10339	1126	4540	0	3565		4540
	PERU	943	795	1738	1927	454		392	493	45	261	0	206		261
	URUGUAY	1501	244	1745	594	2214		0	419	26	0	0	0		0
	VENEZUELA	0	59	59	2274	45		7	347	93	0	0	0		0
	OTHER LAT. AM. & CAR.	602	722	1324	37410	838		340	1554	80	3457	1	512		3457
	Total	10969	76105	87074	136594	43168		21154	45726	3689	23174	1	18108		23174
	Asia and Pacific
	CHINA-MAINLAND	7161	22245	29406	42577	5933		5367	31788	544	5732	0	183		5732
	INDIA	937	8130	9067	23457	13791		10390	27266	876	3374	0	3200		3374
	INDONESIA	2787	2163	4950	8459	2426		1445	4791	291	341	0	170		341
	KOREA, SOUTH	4901	25560	30461	43998	17080		9340	17394	813	14091	0	7106		14091
	KUWAIT	88	116	204	5419	110		153	177	7	7578	0	715		7578
	MALAYSIA	4131	5996	10127	16492	1947		834	2629	33	127	0	51		127
	PAKISTAN	55	752	807	899	281		435	546	5	166	0	166		166
	PHILIPPINES	2648	2873	5521	7069	1425		230	663	115	1436	0	635		1436
	QATAR	12	64	76	2255	0		3	347	121	0	0	0		0
	SAUDI ARABIA	423	105	528	17530	1745		15	2119	136	5583	0	3742		5583
	TAIWAN	11761	10433	22194	34624	7766		2172	12870	40	10906	4	1887		10906
	THAILAND	1295	5192	6487	8454	1464		2589	2615	83	936	0	888		936
	UNITED ARAB EMIRATES	4097	2330	6427	13237	5038		10	719	162	1491	0	311		1491
	WEST BANK AND GAZA	0	0	0	3	0		0	0	0	0	0	0		0
	OTHER ASIA AND PACIFIC	3082	1766	4848	11661	-895		922	1917	76	286	0	270		286
	Total	43378	87725	131103	236134	58111		33905	105841	3302	52047	4	19324		52047
	Africa
	ALGERIA	217	922	1139	1146	315		323	29	0	0	0	0		0
	EGYPT	183	543	726	1214	127		336	2247	27	879	0	504		879
	GHANA	0	0	0	205	0		0	168	40	0	0	0		0
	KENYA	446	342	788	978	-63		347	174	7	1	0	1		1
	MOROCCO	107	355	462	535	1		196	39	5	120	0	120		120
	NIGERIA	616	873	1489	4087	302		476	1005	9	432	0	423		432
	SOUTH AFRICA	473	4810	5283	11319	1806		1428	3070	1071	947	0	772		947
	SOUTH SUDAN	0	0	0	1	0		0	0	0	0	0	0		0
	OTHER AFRICA	579	896	1475	6100	163		392	551	59	181	0	126		181
	Total	2621	8741	11362	25585	2651		3498	7283	1218	2560	0	1946		2560
	Banking Centers
	BAHAMAS	2918	189	3107	8303	2004		48	355	3	9748	2	557		9748
	BAHRAIN	647	247	894	976	-407		164	123	8	238	0	238		238
	BERMUDA	248	0	248	12381	3048		286	4609	105	4557	1	661		4557
	CAYMAN ISLANDS	109828	0	109828	161088	-57930		71024	18052	359	124220	183	24517		124220
	HONG KONG	43610	23819	67429	52080	-332		7001	11688	2001	900	0	98		900
	LEBANON	152	22	174	2902	11		0	757	12	0	0	0		0
	MAURITIUS	386	2	388	2340	14345		61	192	10	39	0	39		39
	PANAMA	1007	16	1023	1749	-147		344	372	31	0	0	0		0
	SINGAPORE	46286	19370	65656	54548	20976		9050	7018	199	26783	0	10040		26783
	OTHER BANKING CENTERS	15217	2765	17982	26881	-7083		541	3907	175	1683	1	354		1683
	Total	220299	46430	266729	323248	-25515		88519	47073	2903	168168	187	36504		168168
	International & Regional Organizations
	AFRICAN	0	0	0	93	0		140	287	108	0	0	0		0
	ASIAN	0	0	0	520	0		867	820	53	0	0	0		0
	EUROPEAN	0	0	0	2177	0		5982	6205	1659	5	0	0		5
	INTERNATIONAL	0	0	0	3639	0		2064	1772	258	423	0	6		423
	LATIN AMERICAN	0	0	0	126	0		580	538	18	0	0	0		0
	MIDDLE EASTERN	0	0	0	62	0		0	19	0	19	0	0		19
	Total	0	0	0	6617	0		9633	9641	2096	447	0	6		447
	UNITED STATES	0	0	0	209070	-510154		1432240	715927	108816	559675	109	454324		559675
	Grand Total	1326698	716650	2043348	1970200	-40		1724564	1340665	230092	1302954	376	776766		1302954

## Sheet: LFI - Table 4.1
	Country Exposure Lending Survey /1: March 31, 2017 Table 4.1 - U.S. Banks' Claims by Sector (Banking, Public and Non-Bank Financial) of Obligor/Debtor ($ Millions) Large Financial Institutions (LFI) - Group B
		Claims on Banking Sector						Claims on Public Sector						Claims on Non-Bank Financial Sector
		Ultimate Risk Claims /2				Immediate Counterparty Basis Claims /6		Ultimate Risk Claims /2				Immediate Counterparty Basis Claims /6		Ultimate Risk Claims /2					Immediate Counterparty Basis Claims /6
		Cross-Border Claims	Claims on Local Residents	Fair Value of Derivatives /3	Total Claims	Cross-Border Claims	Claims on Local Residents in Non-Local Currency	Cross-Border Claims	Claims on Local Residents	Fair Value of Derivatives /3	Total Claims	Cross-Border Claims	Claims on Local Residents in Non-Local Currency	Cross-Border Claims	Claims on Local Residents	Fair Value of Derivatives /3	Total Claims		Cross-Border Claims	Claims on Local Residents in Non-Local Currency
	G-10 and Luxembourg
	BELGIUM	3230	960	1169	5359	4301	755	7260	3377	656	11293	7175	44	1920	176	104	2200		1633	55
	CANADA	11521	5315	7039	23875	10678	256	3799	11569	1989	17357	3720	206	21553	5592	5695	32840		21476	1014
	FRANCE	28994	57	8264	37315	22086	10	36018	2754	2104	40876	35152	0	94969	122	2833	97924		94838	5
	GERMANY	22519	309	6495	29323	18879	11	62099	89135	9407	160641	58576	4	26548	1825	5311	33684		26126	155
	ITALY	11544	70	1374	12988	11443	11	14438	207	15784	30429	14284	0	6013	229	815	7057		5877	4
	JAPAN	46281	54659	2808	103748	28833	47206	8551	110161	1996	120708	8537	5016	8354	76487	3451	88292		6575	2140
	LUXEMBOURG	1955	38	238	2231	3758	14	4567	7211	9	11787	4502	0	22055	2328	3625	28008		24357	2154
	NETHERLANDS	6894	56	6214	13164	5782	1	7388	8299	427	16114	7083	0	15979	491	2711	19181		15836	4
	SWEDEN	10830	24	546	11400	9922	0	1723	37	21	1781	1503	0	5006	19	304	5329		5127	19
	SWITZERLAND	6923	138	1152	8213	5724	72	3657	13762	80	17499	3618	0	5414	267	1754	7435		5244	235
	UNITED KINGDOM	7373	27862	13331	48566	15364	24891	6121	92077	11689	109887	5881	1337	36137	142372	19777	198286		33827	55321
	Total	158064	89488	48630	296182	136770	73227	155621	338589	44162	538372	150031	6607	243948	229908	46380	520236		240916	61106
	Non G-10 Developed Countries
	AUSTRALIA	7826	7504	2026	17356	6871	216	951	19241	431	20623	848	0	9447	7883	1314	18644		9684	281
	AUSTRIA	2335	0	179	2514	2370	0	5018	1	205	5224	5018	1	1231	0	8	1239		933	0
	CYPRUS	157	0	1	158	157	0	32	0	0	32	32	0	925	0	114	1039		970	0
	DENMARK	4179	2	499	4680	3721	0	194	65	65	324	167	0	2215	24	852	3091		2168	24
	FINLAND	912	1	14	927	1854	0	3878	23	226	4127	3728	0	1519	1	76	1596		1492	1
	GREECE	8639	0	157	8796	8639	0	118	37	716	871	117	0	14	50	0	64		9	0
	IRELAND	2982	436	288	3706	2780	201	1343	588	256	2187	1339	0	43290	806	2657	46753		45761	2001
	ISRAEL	436	49	139	624	441	6	374	929	21	1324	451	3	166	2	122	290		390	0
	NEW ZEALAND	267	349	156	772	557	0	348	455	40	843	348	0	393	101	143	637		365	0
	NORWAY	3051	1	40	3092	3280	0	7630	75	252	7957	7138	0	2022	22	131	2175		2542	21
	PORTUGAL	2405	5	38	2448	2406	0	1059	0	38	1097	1075	0	86	2	14	102		80	0
	SLOVAKIA	0	0	1	1	0	0	182	109	0	291	182	0	4	10	0	14		0	0
	SPAIN	8854	131	1997	10982	8008	11	8227	382	87	8696	8219	0	3113	127	288	3528		3011	7
	OTHER NON G-10 DEV.	353	1	6	360	504	0	1322	0	152	1474	1322	0	458	0	50	508		174	0
	Total	42396	8479	5541	56416	41588	434	30676	21905	2489	55070	29984	4	64883	9028	5769	79680		67579	2335
	Eastern Europe
	BULGARIA	7	0	0	7	11	0	26	90	0	116	26	28	0	0	0	0		0	0
	CZECH REPUBLIC	2773	64	12	2849	2871	2	1021	2343	12	3376	1021	0	1014	25	2	1041		1014	13
	HUNGARY	132	28	13	173	166	2	808	1016	17	1841	808	46	72	18	7	97		72	0
	POLAND	372	180	45	597	422	4	936	4923	0	5859	935	570	71	385	2	458		75	12
	ROMANIA	83	70	4	157	106	3	165	800	0	965	165	106	41	151	5	197		41	44
	RUSSIA	1501	681	93	2275	1465	196	886	1968	7	2861	886	99	183	990	4	1177		146	227
	TURKEY	9914	525	703	11142	9723	7	630	863	0	1493	742	293	465	90	16	571		567	21
	OTHER E. EUROPE	138	5	1	144	213	3	953	364	21	1338	980	0	26	0	0	26		29	0
	Total	14920	1553	871	17344	14977	217	5425	12367	57	17849	5563	1142	1872	1659	36	3567		1944	317
	Latin America and Caribbean
	ANGUILLA	0	0	0	0	0	0	0	0	0	0	0	0	2521	0	42	2563		2543	0
	ARGENTINA	132	317	0	449	162	23	1399	1874	0	3273	1383	104	105	41	0	146		40	17
	BRAZIL	8791	6539	489	15819	3252	161	12930	18782	8	31720	12928	0	2317	1595	819	4731		1895	51
	CHILE	4486	6	683	5175	4481	0	489	384	2	875	437	40	132	1997	283	2412		164	0
	COLOMBIA	2561	163	143	2867	2497	17	543	1288	3	1834	539	168	201	106	71	378		224	6
	COSTA RICA	295	74	14	383	368	40	9	409	0	418	9	177	0	18	0	18		1	18
	DOMINICAN REPUBLIC	381	27	0	408	418	2	169	313	0	482	226	21	37	0	0	37		44	0
	ECUADOR	253	47	7	307	256	50	38	242	0	280	37	242	0	0	0	0		11	0
	EL SALVADOR	167	80	0	247	203	80	35	159	0	194	35	159	5	0	0	5		30	0
	GUATEMALA	950	81	0	1031	967	75	131	243	0	374	131	9	14	0	0	14		21	0
	HONDURAS	100	1	1	102	138	0	43	111	0	154	43	31	50	0	0	50		51	0
	MEXICO	1364	6202	206	7772	1122	250	3366	20872	616	24854	3989	392	1166	7746	588	9500		1384	420
	PERU	1334	81	49	1464	1350	5	398	1395	32	1825	398	1298	143	23	16	182		113	15
	URUGUAY	288	8	11	307	291	0	192	356	82	630	195	45	6	24	3	33		9	3
	VENEZUELA	0	2	0	2	0	0	289	43	3	335	2374	0	1	0	0	1		10	0
	OTHER LAT. AM. & CAR.	247	114	1	362	314	53	54	858	41	953	69	294	9654	1	310	9965		13528	2
	Total	21349	13742	1604	36695	15819	756	20085	47329	787	68201	22793	2980	16352	11551	2132	30035		20068	532
	Asia and Pacific
	CHINA-MAINLAND	18333	4528	1496	24357	16266	1533	6568	12670	914	20152	6457	3047	6958	2873	457	10288		6537	254
	INDIA	15739	2480	40	18259	10600	21	4294	14859	1	19154	4246	3	5175	4291	1387	10853		4925	601
	INDONESIA	1243	370	29	1642	1346	714	2806	3589	4	6399	2842	1138	194	467	15	676		219	80
	KOREA, SOUTH	6361	2828	327	9516	5275	578	14262	16282	461	31005	13644	1127	4397	1652	702	6751		4323	17
	KUWAIT	519	5	101	625	544	0	8004	211	4	8219	8004	0	70	20	6	96		68	16
	MALAYSIA	1056	1170	164	2390	1013	364	564	4519	4	5087	564	693	398	525	41	964		467	241
	PAKISTAN	150	5	4	159	147	3	109	898	1	1008	109	8	1	0	0	1		1	0
	PHILIPPINES	1365	951	17	2333	1407	886	112	2337	9	2458	112	16	127	118	9	254		130	0
	QATAR	2431	36	58	2525	2466	0	376	0	68	444	345	0	372	0	1	373		29	0
	SAUDI ARABIA	1072	466	557	2095	1049	17	8076	84	71	8231	8076	0	102	110	110	322		157	0
	TAIWAN	2045	1037	487	3569	1699	460	7259	8796	302	16357	7259	15	5565	358	38	5961		5610	135
	THAILAND	617	937	83	1637	445	2	341	3546	167	4054	341	0	203	113	32	348		207	1
	UNITED ARAB EMIRATES	2849	741	550	4140	3980	790	1983	2613	172	4768	2056	660	1646	80	58	1784		1797	70
	WEST BANK AND GAZA	0	0	0	0	0	0	0	0	0	0	0	0	0	0	0	0		0	0
	OTHER ASIA AND PACIFIC	1402	260	30	1692	1892	43	1452	2603	10	4065	1478	1299	429	83	4	516		378	60
	Total	55182	15814	3943	74939	48129	5411	56206	73007	2188	131401	55533	8006	25637	10690	2860	39187		24848	1475
	Africa
	ALGERIA	1	185	0	186	2	0	0	693	0	693	0	116	0	13	0	13		0	0
	EGYPT	234	71	10	315	237	41	2801	648	0	3449	2801	22	5	15	0	20		72	15
	GHANA	97	0	0	97	110	0	335	0	2	337	931	0	0	0	0	0		0	0
	KENYA	61	26	0	87	61	17	360	416	0	776	360	11	8	0	1	9		8	0
	MOROCCO	397	164	8	569	442	29	33	214	0	247	33	0	0	0	0	0		0	0
	NIGERIA	432	29	11	472	507	9	768	1219	98	2085	768	0	5	10	1	16		5	7
	SOUTH AFRICA	2027	469	497	2993	2266	3	836	1851	20	2707	671	0	1152	1277	307	2736		1155	347
	SOUTH SUDAN	0	0	0	0	1	0	0	0	0	0	0	0	0	0	0	0		0	0
	OTHER AFRICA	103	109	1	213	101	12	1069	546	47	1662	1300	62	84	42	7	133		213	0
	Total	3352	1053	527	4932	3727	111	6202	5587	167	11956	6864	211	1254	1357	316	2927		1453	369
	Banking Centers
	BAHAMAS	6	3	1	10	2115	1	18	115	29	162	20	0	10365	161	69	10595		10852	5
	BAHRAIN	335	31	43	409	753	25	115	181	2	298	115	0	6	0	1	7		3	0
	BERMUDA	304	18	1	323	287	18	12	0	0	12	12	0	11908	52	541	12501		12771	17
	CAYMAN ISLANDS	268	192	57	517	3626	37	0	0	0	0	0	0	254757	819	7031	262607		282722	864
	HONG KONG	5605	1670	341	7616	7286	1707	92	13873	118	14083	85	14	6051	4129	264	10444		6104	816
	LEBANON	920	46	10	976	1109	44	222	48	0	270	222	20	0	1	0	1		0	1
	MAURITIUS	43	258	2	303	81	267	0	40	0	40	0	0	538	229	75	842		709	92
	PANAMA	844	21	42	907	1082	75	106	590	89	785	297	426	173	0	6	179		315	0
	SINGAPORE	5372	3944	365	9681	5699	3216	25341	16584	135	42060	25042	12	4611	2784	455	7850		4816	2937
	OTHER BANKING CENTERS	288	34	4	326	375	26	118	63	4	185	160	0	6858	687	1495	9040		9094	641
	Total	13985	6217	866	21068	22413	5416	26024	31494	377	57895	25953	472	295267	8862	9937	314066		327386	5373
	International & Regional Organizations
	AFRICAN	0	0	0	0	0	0	527	0	164	691	527	0	0	0	0	0		0	0
	ASIAN	0	0	0	0	0	0	1888	0	576	2464	1696	0	0	0	0	0		0	0
	EUROPEAN	0	0	0	0	0	0	12927	0	392	13319	12592	0	0	0	0	0		0	0
	INTERNATIONAL	0	0	0	0	0	0	4923	0	2048	6971	4517	0	0	0	0	0		0	0
	LATIN AMERICAN	0	0	0	0	0	0	1481	0	579	2060	1475	0	0	0	0	0		0	0
	MIDDLE EASTERN	0	0	0	0	0	0	40	0	2	42	40	0	0	0	0	0		0	0
	Total	0	0	0	0	0	0	21786	0	3761	25547	20847	0	0	0	0	0		0	0
	UNITED STATES	19656	156503	16854	193013	15124	2029	26900	1985853	12520	2025273	24786	11	46867	2023477	50659	2121003		41318	6350
	Grand Total	328904	292849	78836	700589	298547	87601	348925	2516131	66508	2931564	342354	19433	696080	2296532	118089	3110701		725512	77857

[truncated: 6 more sheets: LFI - Table 4.2, All Others - Table 1, All Others - Table 2, All Others - Table 3, All Others - Table 4.1, All Others - Table 4.2]
