# Supplementary material for: Data for the spatiotemporal analysis of US global banks’ exposure to foreign counterparty risks
Source: Data Brief. 2019 May 24;25:103964. doi: 10.1016/j.dib.2019.103964 (PMC6551556; doi:10.1016/j.dib.2019.103964)
Supplement: Supplementary file 5 — Multimedia component 5 [file mmc5.xls]

## Sheet: E16_009
	Federal Financial Institutions Examination Council
	Statistical Release E.16 (126)		Period: December 31, 2016

## Sheet: All Banks - Table 1
	Country Exposure Lending Survey /1: December 31, 2016 Table 1 - Claims On Foreign Obligors Held by U.S. Banks on an Ultimate Risk Basis (Adjusted to Reflect Guarantees and Other Risk Transfers) & Off-Balance-Sheet Items ($ Millions) All U.S. Banks - Group A
		Claims - Ultimate-Risk Basis /2							Off-Balance Sheet Items
			Claims on Local Residents (Excluding Claims from the Fair Value of Derivative Products)						Cross-Border and Local Commitments and Guarantees		Credit Derivatives (By Reference Entity)
											Gross		Gross-Net /5
		Cross-border Claims (Excluding Claims from the Fair Value of Derivative Products)	Total	In Non-Local Currency	In Local Currency	Claims Resulting From the Fair Value of Derivative Products /3	Country Risk Claims /4		Unused Commitments	Guarantees (Excluding Credit Derivatives Sold)	Total Credit Derivatives Sold	Total Credit Derivatives Purchased	Total Credit Derivatives Sold		Total Credit Derivatives Purchased	Trade Finance
		(A)	(B)	(B1)	(B2 = B - B1)	(C)	(D = A+B+C)
	G-10 and Luxembourg
	BELGIUM	16215	4459	965	3494	2714	23388		3250	271	19064	18531	9598		9031	135
	CANADA	87116	57700	10556	47144	16859	161675		78209	14239	35999	35170	17277		16358	315
	FRANCE	175021	11551	339	11212	15540	202112		57333	5910	235683	231770	118469		114349	705
	GERMANY	189769	87176	357	86819	24184	301129		41877	5722	216485	218704	107553		109654	1357
	ITALY	34294	4982	375	4607	20674	59950		8787	1085	231201	238006	64521		71121	229
	JAPAN	103207	299738	64793	234945	23357	426302		77888	7190	132121	135618	62761		66255	259
	LUXEMBOURG	40850	12368	1720	10648	5585	58803		8381	2560	28237	29227	12232		12993	608
	NETHERLANDS	54664	7783	927	6856	13077	75524		21447	3938	116755	118891	56120		57882	1104
	SWEDEN	21878	971	11	960	1030	23879		7496	446	39305	38608	20879		20085	355
	SWITZERLAND	76271	22718	6338	16380	4951	103940		15634	6125	70647	68637	38988		36920	2684
	UNITED KINGDOM	168009	338458	109009	229449	61868	568335		139972	18692	350365	435281	184229		182346	1994
	Total	967294	847904	195390	652514	189839	2005037		460274	66178	1475862	1568443	692627		696994	9745
	Non G-10 Developed Countries
	AUSTRALIA	31939	54373	1836	52537	6618	92930		23891	2048	64995	64039	29922		28932	476
	AUSTRIA	12111	55	0	55	641	12807		1248	85	14732	15098	6575		6936	202
	CYPRUS	2235	0	0	0	129	2364		50	9	952	671	354		309	6
	DENMARK	10685	124	2	122	2008	12817		2705	172	13300	13483	7117		7280	33
	FINLAND	9626	112	1	111	580	10318		1596	277	20271	20214	9934		9875	28
	GREECE	9361	110	0	110	971	10442		24	427	4077	4046	2129		2096	7
	IRELAND	60709	9465	2125	7340	4483	74657		8105	1710	15889	15959	8416		8386	26
	ISRAEL	6293	1225	285	940	1774	9292		2501	533	4878	4679	2337		2105	109
	NEW ZEALAND	1643	1502	4	1498	344	3489		1104	157	3378	3455	1878		1952	11
	NORWAY	17369	117	23	94	568	18054		2928	445	13893	13945	7495		7506	135
	PORTUGAL	4538	57	18	39	172	4767		274	63	28408	27290	11762		10609	63
	SLOVAKIA	381	237	29	208	8	626		51	42	2024	2069	715		759	0
	SPAIN	32000	2602	157	2445	2648	37250		5660	1591	88107	87691	37803		37427	479
	OTHER NON G-10 DEV.	2930	1	0	1	157	3088		494	33	1132	1046	505		417	0
	Total	201820	69980	4480	65500	21101	292901		50631	7592	276036	273685	126942		124589	1575
	Eastern Europe
	BULGARIA	77	200	31	169	5	282		32	62	3128	3111	1223		1203	4
	CZECH REPUBLIC	2007	3839	330	3509	155	6001		151	308	1867	1988	862		982	22
	HUNGARY	1373	2050	217	1833	39	3462		761	304	6467	6260	2330		2124	20
	KOSOVO	0	0	0	0	0	0		0	0	0	0	0		0	0
	POLAND	1875	9487	1046	8441	144	11506		3186	369	6570	6459	2704		2591	132
	ROMANIA	434	1078	263	815	15	1527		138	133	2430	2383	1157		1110	17
	RUSSIA	6194	6272	943	5329	317	12783		1979	327	54657	53308	19423		18057	147
	TURKEY	14994	2348	636	1712	827	18169		331	252	44604	42904	15102		13393	3602
	OTHER E. EUROPE	1595	535	5	530	38	2168		104	59	10864	11142	4275		4551	115
	Total	28549	25809	3471	22338	1540	55898		6682	1814	130587	127555	47076		44011	4059
	Latin America and Caribbean
	ANGUILLA	2518	0	0	0	15	2533		102	0	0	0	0		0	0
	ARGENTINA	1848	4852	1183	3669	29	6729		1960	39	1312	1245	832		764	189
	BRAZIL	54235	31935	1810	30125	3062	89232		5578	2016	41799	43389	16937		18450	7031
	CHILE	8415	2716	230	2486	1272	12403		764	206	5413	5882	2147		2608	3694
	COLOMBIA	6796	3354	146	3208	335	10485		3271	509	9898	10486	3173		3726	1489
	COSTA RICA	819	537	210	327	33	1389		65	114	31	27	22		17	383
	DOMINICAN REPUBLIC	1465	474	55	419	5	1944		35	153	0	5	0		5	580
	ECUADOR	947	488	464	24	4	1439		139	236	10	0	10		0	148
	EL SALVADOR	543	298	297	1	0	841		26	21	102	94	50		42	343
	FRENCH GUIANA	0	0	0	0	0	0		0	0	0	0	0		0	0
	GUATEMALA	1766	482	222	260	15	2263		58	185	0	20	0		20	1114
	HONDURAS	409	139	44	95	5	553		14	36	0	50	0		50	225
	MEXICO	22458	61042	4677	56365	3028	86528		23000	1864	35249	36198	13631		14568	1231
	MONTSERRAT	0	0	0	0	0	0		0	0	0	0	0		0	0
	PERU	3920	1953	1391	562	154	6027		296	265	6160	6586	2513		2937	905
	URUGUAY	772	407	147	260	735	1914		67	127	34	31	34		31	50
	VENEZUELA	1494	52	0	52	1	1547		86	37	8991	9235	3062		3304	26
	OTHER LAT. AM. & CAR.	23729	1771	855	916	612	26112		581	601	757	411	678		326	376
	Total	132134	110500	11731	98769	9305	251939		36042	6409	109756	113659	43089		46848	17784
	Asia and Pacific
	CHINA-MAINLAND	45479	33956	6829	27127	3939	83374		5558	1385	51200	52048	21843		22547	5770
	INDIA	35400	32633	3725	28908	936	68969		8426	1751	7216	7115	4167		4044	10571
	INDONESIA	5917	6509	2555	3954	182	12608		2163	159	15061	15345	4394		4674	786
	KOREA, SOUTH	34986	38378	4277	34101	3659	77023		15032	4217	47486	47676	21647		20226	4874
	KUWAIT	12774	264	42	222	121	13159		143	275	0	4	0		4	491
	MALAYSIA	3907	10791	1653	9138	441	15139		5868	1086	15060	14544	7242		6628	462
	PAKISTAN	354	959	40	919	10	1323		125	71	43	42	21		20	88
	PHILIPPINES	2903	5162	1162	4000	348	8413		2489	284	10784	10822	3987		4024	404
	QATAR	5017	23	0	23	578	5618		350	71	3226	3420	1908		2103	389
	SAUDI ARABIA	18821	2737	751	1986	1005	22563		1940	336	2211	2100	883		770	583
	TAIWAN	24066	20321	4131	16190	1122	45509		13024	500	253	280	216		242	793
	THAILAND	2079	6833	78	6755	241	9153		4430	224	4125	4070	2027		1971	97
	UNITED ARAB EMIRATES	8734	6012	3058	2954	1196	15942		3418	1149	6529	8564	3794		5830	1201
	WEST BANK AND GAZA	0	0	0	0	0	0		0	2	0	0	0		0	0
	OTHER ASIA AND PACIFIC	6427	3665	1639	2026	149	10241		2226	507	5888	5399	2739		2248	1571
	Total	206864	168243	29940	138303	13927	389034		65192	12017	169082	171429	74868		75331	28080
	Africa
	ALGERIA	51	1104	190	914	0	1155		340	181	0	0	0		0	146
	EGYPT	1521	905	119	786	18	2444		175	63	512	526	222		234	118
	GHANA	463	0	0	0	0	463		612	124	0	0	0		0	152
	KENYA	332	778	166	612	1	1111		220	195	0	0	0		0	78
	MOROCCO	411	438	18	420	8	857		167	48	238	239	148		149	409
	NIGERIA	1265	1473	137	1336	118	2856		1002	177	3	0	3		0	400
	SAINT HELENA	0	0	0	0	0	0		0	0	0	0	0		0	0
	SOUTH AFRICA	6345	4725	172	4553	1063	12133		1775	302	24042	23960	9290		9215	171
	SOUTH SUDAN	0	0	0	0	0	0		0	0	0	0	0		0	0
	OTHER AFRICA	2424	1183	243	940	171	3778		508	199	1651	1630	711		695	152
	Total	12812	10606	1045	9561	1379	24797		4799	1289	26446	26355	10374		10293	1626
	Banking Centers
	BAHAMAS	7887	148	14	134	135	8170		196	92	21	16	21		16	7
	BAHRAIN	535	436	46	390	46	1017		114	117	142	156	66		80	78
	BERMUDA	21849	91	71	20	738	22678		7513	4623	4457	4305	2165		1998	141
	CAYMAN ISLANDS	323750	1217	927	290	15488	340455		23766	2274	17121	15731	11404		10090	125
	HONG KONG	28565	36847	6348	30499	2074	67486		16721	1668	10428	10703	6346		6634	1024
	LEBANON	1127	161	131	30	14	1302		144	114	600	395	387		182	459
	MAURITIUS	1307	367	113	254	58	1732		249	41	0	0	0		0	37
	PANAMA	3213	840	769	71	297	4350		645	257	4656	5033	1945		2358	523
	SINGAPORE	41784	34335	9525	24810	1859	77978		14879	2166	6745	6577	4092		3897	1367
	OTHER BANKING CENTERS	15811	1301	1092	209	1455	18567		6307	1961	5085	6480	2291		3686	263
	Total	445828	75743	19036	56707	22164	543735		70534	13313	49255	49396	28717		28941	4024
	International & Regional Organizations
	AFRICAN	701	0	0	0	46	747		15	0	0	0	0		0	46
	ASIAN	2906	0	0	0	357	3263		2	0	0	0	0		0	252
	CARIBBEAN	0	0	0	0	0	0		0	0	0	0	0		0	0
	EUROPEAN	17461	0	0	0	302	17763		2	2	74	103	74		103	1
	INTERNATIONAL	7677	0	0	0	1863	9540		77	112	0	0	0		0	309
	LATIN AMERICAN	3605	0	0	0	421	4026		89	2	0	0	0		0	145
	MIDDLE EASTERN	32	0	0	0	0	32		0	0	0	0	0		0	0
	Total	32382	0	0	0	2989	35371		185	116	74	103	74		103	753
	UNITED STATES	331365	11878888	36314	11842574	154936	12365189		5094851	448983	1326657	1390846	692082		730381	18505
	Grand Total	2359048	13187673	301407	12886266	417180	15963901		5789190	557711	3563755	3721471	1715849		1757491	86151

## Sheet: All Banks - Table 2
	Country Exposure Lending Survey /1: December 31, 2016 Table 2 - Claims On Foreign Obligors Held by U.S. Banks on an Immediate-Counterparty Basis & Risk Transfers ($ Millions) All U.S. Banks - Group A
		Claims - Immediate-Counterparty Basis /6					Risk Transfers
		Cross-Border Claims (Excluding Claims from the Fair Value of Derivative Products)	Claims on Local Residents in Non-Local Currency (Excluding Claims from the Fair Value of Derivative Products)	Remaining Maturity (less than or equal to 1 year)	Claims on Local Residents in Local Currency (Excluding Claims from the Fair Value of Derivative Products)	Total Cross-Border and Local Claims on Immediate-Counterparty Basis (Excluding claims from the Fair Value of Derivative Products)	Outward Risk Transfers /7	Inward Risk Transfers /8	Total Cross-Border and Local Claims on Ultimate-Risk Basis (Excluding claims from the Fair value of Derivative Products)
	G-10 and Luxembourg
	BELGIUM	17302	899	10750	3435	21636	2414	1453	20674
	CANADA	81965	10951	56947	48411	141327	14997	18490	144816
	FRANCE	164472	245	140880	11156	175873	6586	17284	186572
	GERMANY	124335	353	81119	86191	210879	7422	73467	276945
	ITALY	35586	399	28119	4546	40531	2589	1336	39276
	JAPAN	88336	64392	134754	234295	387023	3978	19700	402945
	LUXEMBOURG	50292	1739	31897	10668	62699	13088	3879	53218
	NETHERLANDS	64029	935	29668	6742	71706	16782	7701	62447
	SWEDEN	20207	12	14868	960	21179	993	2662	22849
	SWITZERLAND	26746	6330	24807	16177	49253	2935	52592	98989
	UNITED KINGDOM	196713	105414	241921	235203	537330	69069	38266	506467
	Total	869983	191669	795730	657784	1719436	140853	236830	1815198
	Non G-10 Developed Countries
	AUSTRALIA	31194	2358	16633	54575	88127	5484	3669	86312
	AUSTRIA	13315	0	6556	56	13371	1881	678	12166
	CYPRUS	2745	0	1438	0	2745	592	82	2235
	DENMARK	10262	1	9531	124	10387	645	1068	10809
	FINLAND	9299	1	6380	112	9412	298	626	9738
	GREECE	9567	0	9073	161	9728	311	55	9471
	IRELAND	91207	3392	75023	7326	101925	36740	4988	70174
	ISRAEL	4789	262	3407	921	5972	554	2099	7518
	NEW ZEALAND	1997	4	1339	1726	3727	674	96	3145
	NORWAY	17029	23	14704	94	17146	1016	1356	17486
	PORTUGAL	4734	18	3625	92	4844	487	239	4595
	SLOVAKIA	274	28	159	240	542	38	113	618
	SPAIN	29459	144	21754	2598	32201	1920	4321	34602
	OTHER NON G-10 DEV.	2784	0	2220	1	2785	406	552	2931
	Total	228655	6231	171842	68026	302912	51046	19942	271800
	Eastern Europe
	BULGARIA	99	48	138	169	316	42	3	277
	CZECH REPUBLIC	2204	374	2059	3543	6121	283	9	5846
	HUNGARY	1600	224	920	1878	3702	330	52	3423
	KOSOVO	0	0	0	0	0	0	0	0
	POLAND	2009	1070	1768	8624	11703	513	173	11362
	ROMANIA	473	274	677	839	1586	75	0	1512
	RUSSIA	6029	817	5025	5679	12525	1103	1044	12466
	TURKEY	14748	651	13050	1953	17352	1248	1237	17342
	OTHER E. EUROPE	1682	17	1001	580	2279	218	67	2130
	Total	28844	3475	24638	23265	55584	3812	2585	54358
	Latin America and Caribbean
	ANGUILLA	2473	0	2339	0	2473	18	63	2518
	ARGENTINA	2298	1224	2853	3987	7509	1004	195	6700
	BRAZIL	42754	1945	28920	31342	76041	6630	16761	86170
	CHILE	8513	230	5728	2485	11228	608	512	11131
	COLOMBIA	6444	146	3901	3542	10132	1057	1078	10150
	COSTA RICA	922	217	847	328	1467	237	128	1356
	DOMINICAN REPUBLIC	1864	56	1381	426	2346	419	14	1939
	ECUADOR	1345	501	1321	24	1870	488	53	1435
	EL SALVADOR	696	305	797	0	1001	191	31	841
	FRENCH GUIANA	0	0	0	0	0	0	0	0
	GUATEMALA	1778	221	1525	263	2262	301	291	2248
	HONDURAS	520	44	416	100	664	169	53	548
	MEXICO	25909	4950	16732	58968	89827	8487	2157	83500
	MONTSERRAT	0	0	0	0	0	0	0	0
	PERU	3862	1420	3396	672	5954	509	435	5873
	URUGUAY	923	159	682	262	1344	176	12	1179
	VENEZUELA	4192	0	1111	68	4260	2857	198	1546
	OTHER LAT. AM. & CAR.	31601	873	22656	928	33402	8690	1367	25500
	Total	136094	12291	94605	103395	251780	31841	23348	242634
	Asia and Pacific
	CHINA-MAINLAND	38362	7175	39949	29110	74647	4365	8901	79435
	INDIA	28990	4125	28237	31322	64437	4250	7850	68033
	INDONESIA	6769	2744	7102	4209	13722	2165	870	12426
	KOREA, SOUTH	31092	4257	32143	35391	70740	2356	4981	73364
	KUWAIT	12835	43	12540	221	13099	247	186	13038
	MALAYSIA	3514	1806	4375	9266	14586	394	509	14698
	PAKISTAN	422	41	415	1023	1486	182	10	1313
	PHILIPPINES	2983	1138	3630	4156	8277	419	208	8065
	QATAR	4450	0	2677	60	4510	422	955	5040
	SAUDI ARABIA	19628	767	16049	1986	22381	1241	419	21558
	TAIWAN	23267	3514	26272	16384	43165	329	1551	44387
	THAILAND	2018	75	1626	7045	9138	457	229	8912
	UNITED ARAB EMIRATES	9772	3149	8824	2966	15887	2288	1148	14746
	WEST BANK AND GAZA	0	0	0	0	0	0	0	0
	OTHER ASIA AND PACIFIC	8398	1777	7251	2170	12345	3179	925	10092
	Total	192500	30611	191090	145309	368420	22294	28742	375107
	Africa
	ALGERIA	53	202	205	1272	1527	371	0	1155
	EGYPT	1745	124	1622	808	2677	265	15	2426
	GHANA	594	0	238	0	594	325	194	463
	KENYA	349	169	481	620	1138	31	2	1110
	MOROCCO	476	18	460	442	936	97	10	849
	NIGERIA	1372	169	1410	1365	2906	249	83	2738
	SAINT HELENA	0	0	0	0	0	0	0	0
	SOUTH AFRICA	5633	119	3571	4762	10514	757	1315	11070
	SOUTH SUDAN	1	0	1	0	1	1	0	0
	OTHER AFRICA	3841	267	2385	1017	5125	1830	311	3607
	Total	14064	1068	10373	10286	25418	3926	1930	23418
	Banking Centers
	BAHAMAS	13016	14	11916	144	13174	5387	249	8035
	BAHRAIN	1228	45	1026	389	1662	701	7	971
	BERMUDA	22304	57	15747	20	22381	3752	3312	21940
	CAYMAN ISLANDS	368006	1106	233599	5	369117	52274	8295	324967
	HONG KONG	29967	9916	29395	32561	72444	12434	5431	65412
	LEBANON	1285	135	752	31	1451	168	5	1288
	MAURITIUS	1896	180	1156	250	2326	513	50	1674
	PANAMA	4993	770	3002	71	5834	2104	324	4053
	SINGAPORE	41251	11143	46870	25732	78126	7530	5527	76119
	OTHER BANKING CENTERS	21363	1124	13726	213	22700	7936	2400	17112
	Total	505309	24490	357189	59416	589215	92799	25600	521571
	International & Regional Organizations
	AFRICAN	724	0	234	0	724	23	0	701
	ASIAN	2666	0	462	0	2666	0	240	2906
	CARIBBEAN	0	0	0	0	0	0	0	0
	EUROPEAN	17078	0	4589	0	17078	0	383	17461
	INTERNATIONAL	7250	0	2087	0	7250	0	428	7677
	LATIN AMERICAN	3600	0	623	0	3600	0	5	3605
	MIDDLE EASTERN	32	0	32	0	32	0	0	32
	Total	31350	0	8027	0	31350	23	1056	32382
	UNITED STATES	301769	162106	231904	11739062	12202937	372265	378966	12210253
	Grand Total	2308568	431941	1885398	12806543	15547052	718859	718999	15546721

## Sheet: All Banks - Table 3
	Country Exposure Lending Survey /1: December 31, 2016 Table 3 - Foreign-Office Liabilities & Memorandum Items ($ Millions) All U.S. Banks - Group A
		Foreign Office Liabilities						Memorandum Items /9
		By Country of Foreign Office							Trading Assets		Collateralized Claims Not Subject to Risk Transfers /11
		Non-Local Currency	Local Currency	Total	By Country of Creditor	Net Due To (or Due From) Own Related Offices in Other Countries		Securities - HTM and AFS	Assets Held for Trading	Offsetting Positions for Trading Book /10	Total Collateral	Of Which Cash	Of Which Same Country		Of Which Resale/Reverse Repurchase Agreements & Securities Lending
	G-10 and Luxembourg
	BELGIUM	35545	9150	44695	25100	-22896		2115	4153	1261	1707	4	481		1707
	CANADA	6736	33043	39779	43897	26904		30076	16413	1905	30054	203	10682		29453
	FRANCE	200	2364	2564	49698	9497		14813	35733	8592	88095	63	39762		88090
	GERMANY	19143	38686	57829	89194	44213		28490	44952	14217	62730	0	7441		62596
	ITALY	222	2823	3045	35507	2543		2060	17732	7556	8696	72	1563		8693
	JAPAN	3498	68498	71996	83382	235622		7476	64935	29520	198533	12	117955		198530
	LUXEMBOURG	18616	14676	33292	73234	-9842		2162	7080	623	8509	18	828		8394
	NETHERLANDS	23813	8133	31946	51347	-24748		12064	14292	2452	4283	0	2587		4212
	SWEDEN	530	607	1137	9930	-162		3572	5189	855	4155	0	2338		4017
	SWITZERLAND	10264	1756	12020	40661	7541		2474	7478	215	10974	26	847		10957
	UNITED KINGDOM	863331	238734	1102065	280571	162702		39067	79234	11610	133189	7	46922		131742
	Total	981898	418470	1400368	782521	431374		144369	297191	78806	550925	405	231406		548391
	Non G-10 Developed Countries
	AUSTRALIA	6831	47446	54277	65047	6632		18222	22405	1973	4563	12	3041		4507
	AUSTRIA	1	125	126	6359	-76		3319	4504	1329	1899	0	775		1898
	CYPRUS	0	0	0	1707	-1		0	559	5	355	0	200		316
	DENMARK	1386	939	2325	9606	-2185		189	3181	92	4034	1	986		4026
	FINLAND	307	424	731	5036	-505		2951	2812	769	2235	0	425		2235
	GREECE	22	1768	1790	4099	-1653		0	1547	84	7294	5	1602		7294
	IRELAND	12215	5696	17911	84712	20963		3428	10749	397	29649	29	5752		29554
	ISRAEL	991	974	1965	3697	-668		643	1401	137	843	0	302		708
	NEW ZEALAND	18	845	863	5186	936		291	644	58	235	12	148		231
	NORWAY	152	799	951	6508	-742		2345	2600	77	8049	0	1800		8044
	PORTUGAL	46	213	259	3191	-132		128	1185	558	2481	6	284		2481
	SLOVAKIA	75	536	611	944	-285		75	72	11	90	0	55		90
	SPAIN	227	2111	2338	12521	884		2349	15736	3218	2991	1	1198		2948
	OTHER NON G-10 DEV.	0	0	0	4834	0		13	338	1	1453	0	1453		1453
	Total	22271	61876	84147	213447	23168		33953	67733	8709	66171	66	18021		65785
	Eastern Europe
	BULGARIA	162	278	440	1077	-208		56	27	4	0	0	0		0
	CZECH REPUBLIC	726	2301	3027	2570	965		0	1166	172	932	0	880		932
	HUNGARY	1146	1450	2596	3154	-129		844	1188	385	11	0	10		11
	KOSOVO	0	0	0	0	0		0	0	0	0	0	0		0
	POLAND	1891	6928	8819	10645	1866		4273	1777	555	101	0	101		100
	ROMANIA	289	1107	1396	1409	-244		268	429	110	86	0	86		86
	RUSSIA	2188	4133	6321	11954	775		725	3784	405	1418	0	1356		1418
	TURKEY	647	1001	1648	2586	852		360	2972	94	2180	0	1579		2180
	OTHER E. EUROPE	142	459	601	1662	3		25	645	209	298	0	128		298
	Total	7191	17657	24848	35057	3880		6551	11988	1934	5026	0	4140		5025
	Latin America and Caribbean
	ANGUILLA	1	0	1	583	0		0	0	0	2193	1	1020		2193
	ARGENTINA	1204	2892	4096	4320	1520		388	1233	259	180	0	180		180
	BRAZIL	463	15901	16364	21690	17928		3949	25550	1281	12257	0	11739		12257
	CHILE	6	70	76	820	2365		831	802	99	45	0	25		45
	COLOMBIA	11	3016	3027	3801	629		399	948	66	90	0	90		89
	COSTA RICA	274	205	479	533	291		153	177	1	22	0	22		22
	DOMINICAN REPUBLIC	58	327	385	423	86		188	164	4	0	0	0		0
	ECUADOR	504	1	505	767	6		49	499	4	0	0	0		0
	EL SALVADOR	146	0	146	148	235		127	18	3	0	0	0		0
	FRENCH GUIANA	0	0	0	0	0		0	0	0	0	0	0		0
	GUATEMALA	95	265	360	428	127		205	6	0	131	0	131		131
	HONDURAS	34	75	109	130	43		56	63	1	0	0	0		0
	MEXICO	5472	47371	52843	56260	15683		13638	9015	623	5738	0	5122		5735
	MONTSERRAT	0	0	0	0	0		0	0	0	0	0	0		0
	PERU	898	774	1672	1768	443		268	596	36	96	0	94		96
	URUGUAY	2629	141	2770	499	1642		4	218	2	0	0	0		0
	VENEZUELA	0	52	52	1644	46		6	296	35	0	0	0		0
	OTHER LAT. AM. & CAR.	986	1053	2039	40041	700		359	1599	73	5047	4	359		5047
	Total	12781	72143	84924	133855	41744		20620	41184	2487	25799	5	18782		25795
	Asia and Pacific
	CHINA-MAINLAND	7770	24936	32706	46167	5594		5837	26759	542	393	0	245		380
	INDIA	1155	7231	8386	21596	13682		10594	19064	689	2868	0	2334		2868
	INDONESIA	2639	2082	4721	8213	2276		1513	3367	225	1	0	0		1
	KOREA, SOUTH	4339	23379	27718	35785	16077		9089	13696	692	13351	0	7712		13351
	KUWAIT	112	142	254	5312	14		175	97	0	11518	0	5111		11518
	MALAYSIA	4148	6182	10330	16701	1552		561	2259	81	390	0	175		390
	PAKISTAN	55	743	798	997	277		425	512	16	127	0	127		127
	PHILIPPINES	2434	2879	5313	6777	1491		372	324	108	1810	0	488		1810
	QATAR	20	66	86	1567	-26		23	350	113	253	0	71		253
	SAUDI ARABIA	471	84	555	16060	2164		15	1938	53	13848	0	4971		13848
	TAIWAN	11280	9265	20545	28172	6977		1663	9727	23	12361	18	2449		12360
	THAILAND	1333	4858	6191	8206	1142		2510	1882	52	403	0	376		403
	UNITED ARAB EMIRATES	4527	2284	6811	11953	4440		18	743	127	1245	6	425		1199
	WEST BANK AND GAZA	0	0	0	8	0		0	0	0	0	0	0		0
	OTHER ASIA AND PACIFIC	2912	1947	4859	10651	-880		892	1552	55	90	0	1		90
	Total	43195	86078	129273	218165	54780		33687	82270	2776	58658	24	24485		58598
	Africa
	ALGERIA	180	995	1175	1250	302		320	41	0	0	0	0		0
	EGYPT	233	599	832	1430	151		365	684	10	804	0	504		804
	GHANA	0	0	0	314	0		0	177	24	0	0	0		0
	KENYA	392	408	800	1013	-9		385	191	4	10	0	10		10
	MOROCCO	98	332	430	406	25		203	23	6	89	0	89		89
	NIGERIA	808	832	1640	3638	-20		353	896	16	321	0	313		321
	SAINT HELENA	0	0	0	1	0		0	0	0	0	0	0		0
	SOUTH AFRICA	527	3642	4169	9138	639		1647	2586	963	775	3	458		774
	SOUTH SUDAN	0	0	0	1	0		0	0	0	0	0	0		0
	OTHER AFRICA	575	1013	1588	5510	33		387	516	37	170	0	113		170
	Total	2813	7821	10634	22701	1121		3660	5114	1060	2169	3	1487		2168
	Banking Centers
	BAHAMAS	5001	197	5198	6835	-4635		114	19	0	4589	94	737		4587
	BAHRAIN	484	284	768	988	-252		178	122	27	238	0	238		238
	BERMUDA	723	4	727	15989	4420		601	4964	116	4168	0	1002		4070
	CAYMAN ISLANDS	137681	2571	140252	162087	-61404		75529	18155	702	150309	280	25197		148784
	HONG KONG	44286	23936	68222	51119	-1017		7177	10704	1702	1417	16	100		1398
	LEBANON	147	21	168	2854	-2		0	717	13	0	0	0		0
	MAURITIUS	289	15	304	2269	10467		60	170	2	153	0	78		115
	PANAMA	937	15	952	1921	-105		414	277	17	263	0	0		263
	SINGAPORE	44793	18134	62927	55136	14935		8138	6796	316	28131	3	9653		28130
	OTHER BANKING CENTERS	15868	3890	19758	26731	1806		705	3306	142	1488	5	451		1449
	Total	250209	49067	299276	325929	-35787		92916	45230	3037	190756	398	37456		189034
	International & Regional Organizations
	AFRICAN	0	0	0	62	0		318	241	14	0	0	0		0
	ASIAN	0	0	0	205	0		2223	390	48	0	0	0		0
	CARIBBEAN	0	0	0	0	0		0	0	0	0	0	0		0
	EUROPEAN	0	0	0	2144	0		11005	5396	1355	0	0	0		0
	INTERNATIONAL	0	0	0	3331	0		4835	1445	437	686	0	6		686
	LATIN AMERICAN	0	0	0	103	0		2873	431	85	0	0	0		0
	MIDDLE EASTERN	0	0	0	54	0		0	20	0	11	0	0		11
	Total	0	0	0	5899	0		21254	7923	1939	697	0	6		697
	UNITED STATES	0	0	0	217944	-519173		2502363	897495	132052	956133	977	661467		915213
	Grand Total	1320358	713112	2033470	1955518	1107		2859373	1456128	232800	1856334	1878	997250		1810706

## Sheet: All Banks - Table 4.1
	Country Exposure Lending Survey /1: December 31, 2016 (Q4_2016) Table 4.1 - U.S. Banks' Claims by Sector (Banking, Public and Non-Bank Financial) of Obligor/Debtor ($ Millions) All U.S. Banks - Group A
		Claims on Banking Sector						Claims on Public Sector						Claims on Non-Bank Financial Sector
		Ultimate Risk Claims /2				Immediate Counterparty Basis Claims /6		Ultimate Risk Claims /2				Immediate Counterparty Basis Claims /6		Ultimate Risk Claims /2					Immediate Counterparty Basis Claims /6
		Cross-Border Claims	Claims on Local Residents	Fair Value of Derivatives /3	Total Claims	Cross-Border Claims	Claims on Local Residents in Non-Local Currency	Cross-Border Claims	Claims on Local Residents	Fair Value of Derivatives /3	Total Claims	Cross-Border Claims	Claims on Local Residents in Non-Local Currency	Cross-Border Claims	Claims on Local Residents	Fair Value of Derivatives /3	Total Claims		Cross-Border Claims	Claims on Local Residents in Non-Local Currency
	G-10 and Luxembourg
	BELGIUM	3510	927	1168	5605	3751	758	4199	3123	845	8167	4625	3	2363	192	148	2703		2005	87
	CANADA	28622	6748	6719	42089	29556	1050	11305	14352	2017	27674	5175	216	26761	3661	5409	35831		27294	1027
	FRANCE	36969	1563	9028	47560	25791	9	25627	5762	2213	33602	25486	0	90307	45	2893	93245		90405	5
	GERMANY	76146	387	7414	83947	16143	75	58609	84147	9039	151795	55196	6	29080	1747	4755	35582		29256	43
	ITALY	10885	623	1568	13076	11219	94	12237	261	17163	29661	13133	0	5208	453	1287	6948		5082	10
	JAPAN	56870	68071	9178	134119	45508	55233	11422	124630	3955	140007	11409	5644	17408	86882	8526	112816		15714	2090
	LUXEMBOURG	2661	4972	237	7870	3800	13	3180	5152	1	8333	3129	0	21784	1410	5014	28208		26973	1015
	NETHERLANDS	7212	317	6352	13881	5767	79	8731	6095	539	15365	8513	0	17919	192	3473	21584		17839	7
	SWEDEN	9466	24	492	9982	7921	1	3048	886	42	3976	2982	0	4533	6	315	4854		4604	6
	SWITZERLAND	54902	2120	2075	59097	7739	81	2704	13837	74	16615	2664	0	5227	189	1513	6929		4922	158
	UNITED KINGDOM	73877	32995	14726	121598	107553	26902	7230	95497	11648	114375	5634	1286	62974	151186	23182	237342		59013	67235
	Total	361120	118747	58957	538824	264748	84295	148292	353742	47536	549570	137946	7155	283564	245963	56515	586042		283107	71683
	Non G-10 Developed Countries
	AUSTRALIA	13779	8487	2472	24738	13050	265	985	18005	109	19099	934	0	9213	7898	3256	20367		9448	473
	AUSTRIA	2152	1	340	2493	1976	0	5094	0	212	5306	5350	0	1772	1	21	1794		1438	0
	CYPRUS	122	0	3	125	122	0	42	0	0	42	47	0	1145	0	110	1255		1183	0
	DENMARK	4943	2	473	5418	4775	0	312	102	102	516	288	0	3001	2	999	4002		2946	1
	FINLAND	1414	7	177	1598	1359	0	3913	22	252	4187	3806	0	2255	1	65	2321		2221	1
	GREECE	8583	0	166	8749	8586	0	117	39	803	959	125	0	317	62	0	379		325	0
	IRELAND	2720	700	189	3609	27427	579	1365	5433	259	7057	1511	0	43876	1115	3700	48691		49031	2388
	ISRAEL	525	60	294	879	430	5	1178	911	3	2092	1263	34	420	14	64	498		414	1
	NEW ZEALAND	313	444	153	910	463	0	261	391	25	677	260	0	584	97	63	744		568	0
	NORWAY	4389	23	114	4526	4408	22	8701	69	250	9020	8603	0	2037	2	29	2068		1987	1
	PORTUGAL	2680	6	39	2725	2719	0	930	0	48	978	1254	0	78	0	13	91		67	0
	SLOVAKIA	3	1	1	5	0	0	151	86	0	237	151	0	4	9	0	13		0	0
	SPAIN	9427	381	1826	11634	6467	17	7079	364	91	7534	7843	0	2810	152	286	3248		2847	0
	OTHER NON G-10 DEV.	445	1	6	452	547	0	1510	0	83	1593	1504	0	426	0	45	471		250	0
	Total	51495	10113	6253	67861	72329	888	31638	25422	2237	59297	32939	34	67938	9353	8651	85942		72725	2865
	Eastern Europe
	BULGARIA	26	0	0	26	31	0	10	127	0	137	10	2	2	2	1	5		2	0
	CZECH REPUBLIC	438	4	19	461	507	2	1043	3150	41	4234	1043	0	263	20	1	284		263	4
	HUNGARY	150	7	18	175	262	6	934	1438	7	2379	1058	47	81	17	8	106		81	0
	KOSOVO	0	0	0	0	0	0	0	0	0	0	0	0	0	0	0	0		0	0
	POLAND	375	169	105	649	335	49	915	5039	0	5954	1128	400	89	374	7	470		103	4
	ROMANIA	65	13	6	84	81	4	225	743	0	968	227	109	41	35	6	82		41	21
	RUSSIA	1220	956	111	2287	1460	159	776	2236	3	3015	777	120	254	1160	4	1418		218	315
	TURKEY	10668	534	735	11937	10450	7	358	762	3	1123	483	300	476	93	14	583		612	21
	OTHER E. EUROPE	163	5	1	169	238	3	731	414	22	1167	760	0	21	0	8	29		23	0
	Total	13105	1688	995	15788	13364	230	4992	13909	76	18977	5486	978	1227	1701	49	2977		1343	365
	Latin America and Caribbean
	ANGUILLA	0	0	0	0	0	0	0	0	0	0	0	0	2470	0	14	2484		2414	0
	ARGENTINA	175	313	0	488	209	63	633	2108	0	2741	683	864	26	21	0	47		24	1
	BRAZIL	11588	8944	379	20911	4634	1	14932	14633	4	29569	17221	646	1887	1400	868	4155		1630	28
	CHILE	4972	1992	675	7639	4857	0	376	638	0	1014	338	230	112	0	363	475		165	0
	COLOMBIA	2711	223	135	3069	2612	20	395	831	2	1228	410	117	296	107	52	455		321	0
	COSTA RICA	476	78	11	565	578	45	12	413	0	425	12	143	2	23	0	25		8	23
	DOMINICAN REPUBLIC	656	28	1	685	715	1	167	349	3	519	225	40	60	1	0	61		75	0
	ECUADOR	57	62	2	121	83	42	458	219	2	679	457	218	0	0	0	0		13	0
	EL SALVADOR	331	76	0	407	366	76	19	202	0	221	19	202	15	2	0	17		39	2
	FRENCH GUIANA	0	0	0	0	0	0	0	0	0	0	0	0	0	0	0	0		0	0
	GUATEMALA	1041	137	0	1178	1069	131	3	339	0	342	3	88	25	0	0	25		25	0
	HONDURAS	157	2	1	160	205	0	75	124	0	199	72	41	47	0	0	47		48	0
	MEXICO	2213	7003	864	10080	1748	323	5040	17149	550	22739	5585	351	1273	7105	627	9005		1450	475
	MONTSERRAT	0	0	0	0	0	0	0	0	0	0	0	0	0	0	0	0		0	0
	PERU	1553	159	48	1760	1571	5	350	1263	25	1638	375	1186	108	29	21	158		116	15
	URUGUAY	269	5	13	287	271	0	43	256	84	383	45	40	26	17	3	46		31	3
	VENEZUELA	0	1	0	1	7	0	312	38	1	351	2437	0	0	0	0	0		5	0
	OTHER LAT. AM. & CAR.	280	146	2	428	366	74	127	880	23	1030	32	363	11197	1	299	11497		15095	2
	Total	26479	19169	2131	47779	19291	781	22942	39442	694	63078	27914	4529	17544	8706	2247	28497		21459	549
	Asia and Pacific
	CHINA-MAINLAND	17456	6575	2622	26653	14603	2230	2808	14467	812	18087	2471	2925	6185	2768	266	9219		5799	67
	INDIA	14598	2397	149	17144	10204	47	3291	15979	0	19270	3245	2	3319	2118	414	5851		3074	687
	INDONESIA	1354	331	36	1721	1534	706	1694	3313	6	5013	1754	982	189	390	11	590		197	34
	KOREA, SOUTH	5031	2896	966	8893	4420	634	14437	13732	785	28954	13615	1254	3165	1354	1508	6027		3046	98
	KUWAIT	518	3	110	631	539	2	11296	202	2	11500	11296	0	319	17	4	340		317	17
	MALAYSIA	1659	387	209	2255	1312	165	901	4788	2	5691	901	549	551	300	81	932		553	277
	PAKISTAN	117	5	5	127	140	3	71	818	3	892	72	9	13	0	1	14		13	0
	PHILIPPINES	1934	1053	5	2992	2044	960	185	2484	282	2951	204	82	61	137	7	205		64	0
	QATAR	2974	20	88	3082	2768	0	445	0	57	502	413	0	400	0	7	407		43	0
	SAUDI ARABIA	909	460	624	1993	886	8	15860	62	160	16082	15849	0	785	790	198	1773		785	0
	TAIWAN	2519	895	395	3809	2208	516	7779	7111	72	14962	7782	16	5802	357	537	6696		5818	102
	THAILAND	668	517	85	1270	573	21	92	3504	19	3615	96	0	199	45	27	271		200	1
	UNITED ARAB EMIRATES	3525	698	799	5022	4337	702	1722	2544	96	4362	1790	727	1369	80	118	1567		1515	70
	WEST BANK AND GAZA	0	0	0	0	0	0	0	0	0	0	0	0	0	0	0	0		0	0
	OTHER ASIA AND PACIFIC	1506	347	20	1873	1951	94	1062	2591	23	3676	1136	1282	652	83	20	755		1103	60
	Total	54768	16584	6113	77465	47519	6088	61643	71595	2319	135557	60624	7828	23009	8439	3199	34647		22527	1413
	Africa
	ALGERIA	2	168	0	170	4	1	0	674	0	674	0	158	0	14	0	14		0	0
	EGYPT	210	51	10	271	244	38	1147	743	6	1896	1147	28	5	15	0	20		86	15
	GHANA	82	0	0	82	96	0	186	0	0	186	438	0	0	0	0	0		0	0
	KENYA	59	70	0	129	59	18	194	448	0	642	194	4	4	0	0	4		4	0
	MOROCCO	340	144	6	490	390	18	21	219	0	240	21	0	8	0	0	8		0	0
	NIGERIA	443	128	22	593	547	12	608	1012	88	1708	608	0	8	8	2	18		8	7
	SAINT HELENA	0	0	0	0	0	0	0	0	0	0	0	0	0	0	0	0		0	0
	SOUTH AFRICA	2245	310	560	3115	2409	5	467	2142	21	2630	583	0	1239	599	336	2174		1222	77
	SOUTH SUDAN	0	0	0	0	1	0	0	0	0	0	0	0	0	0	0	0		0	0
	OTHER AFRICA	124	127	0	251	121	34	992	511	32	1535	1232	43	177	29	4	210		449	0
	Total	3505	998	598	5101	3871	126	3615	5749	147	9511	4223	233	1441	665	342	2448		1769	99
	Banking Centers
	BAHAMAS	355	3	1	359	4585	2	24	133	33	190	27	1	5234	4	43	5281		5655	4
	BAHRAIN	302	52	46	400	919	25	124	197	0	321	123	0	3	0	0	3		3	0
	BERMUDA	288	18	18	324	285	38	8	0	1	9	8	0	14160	50	617	14827		15062	17
	CAYMAN ISLANDS	263	38	57	358	19420	180	21	0	15	36	28	0	304425	964	15109	320498		327995	908
	HONG KONG	7880	2051	818	10749	9571	2585	514	15126	56	15696	626	46	5527	4240	527	10294		5542	1143
	LEBANON	844	29	13	886	997	28	188	47	0	235	188	23	0	0	0	0		0	0
	MAURITIUS	52	92	1	145	76	155	75	36	0	111	75	0	627	18	35	680		634	17
	PANAMA	1574	42	44	1660	1744	102	217	598	93	908	556	473	176	1	5	182		351	0
	SINGAPORE	5636	2451	528	8615	6280	1919	26170	14024	106	40300	25848	7	4641	2730	700	8071		3681	2933
	OTHER BANKING CENTERS	580	34	8	622	4335	54	113	87	0	200	154	0	6547	616	1080	8243		7983	570
	Total	17774	4810	1534	24118	48212	5088	27454	30248	304	58006	27633	550	341340	8623	18116	368079		366906	5592
	International & Regional Organizations
	AFRICAN	0	0	0	0	0	0	701	0	46	747	724	0	0	0	0	0		0	0
	ASIAN	0	0	0	0	0	0	2906	0	357	3263	2666	0	0	0	0	0		0	0
	CARIBBEAN	0	0	0	0	0	0	0	0	0	0	0	0	0	0	0	0		0	0
	EUROPEAN	0	0	0	0	0	0	17461	0	302	17763	17078	0	0	0	0	0		0	0
	INTERNATIONAL	0	0	0	0	0	0	7677	0	1863	9540	7250	0	0	0	0	0		0	0
	LATIN AMERICAN	0	0	0	0	0	0	3605	0	421	4026	3600	0	0	0	0	0		0	0
	MIDDLE EASTERN	0	0	0	0	0	0	32	0	0	32	32	0	0	0	0	0		0	0
	Total	0	0	0	0	0	0	32382	0	2989	35371	31350	0	0	0	0	0		0	0
	UNITED STATES	48841	302021	27795	378657	34289	8066	69313	2909469	16086	2994868	67166	26446	70765	2918254	56352	3045371		64764	13433
	Grand Total	577087	474130	104376	1155593	503623	105562	402271	3449576	72388	3924235	395281	47753	806828	3201704	145471	4154003		834600	95999

## Sheet: All Banks - Table 4.2
	Country Exposure Lending Survey /1: December 31, 2016 Table 4.2 - U.S. Banks' Claims by Sector (Other - Households & Corporate) of Obligor/Debtor ($ Millions) All U.S. Banks - Group A
		Claims on Other Sector
		Ultimate Risk Claims /2								Immediate Counterparty Basis Claims /6
		Cross-Border Claims			Claims on Local Residents					Cross-Border Claims			Claims on Local Residents
		Corporate	Households	Total (Other)	Corporate	Households	Total (Other)	Fair Value of Derivatives /3	Total Claims	Corporate	Households	Total (Other)	Corporate		Households	Total (Other)
	G-10 and Luxembourg
	BELGIUM	5647	496	6143	204	13	217	553	6913	6437	484	6921	50		1	51
	CANADA	18311	2117	20428	22585	10354	32939	2714	56081	18031	1909	19940	8640		18	8658
	FRANCE	21441	677	22118	2936	1245	4181	1405	27704	22129	661	22790	226		5	231
	GERMANY	24960	974	25934	662	233	895	2975	29804	23015	725	23740	222		7	229
	ITALY	5810	154	5964	2620	1025	3645	655	10264	6015	137	6152	277		18	295
	JAPAN	17205	302	17507	18403	1752	20155	1697	39359	15418	287	15705	1425		0	1425
	LUXEMBOURG	12946	279	13225	834	0	834	333	14392	16348	42	16390	711		0	711
	NETHERLANDS	20632	170	20802	958	221	1179	2713	24694	31753	157	31910	849		0	849
	SWEDEN	4585	246	4831	28	27	55	181	5067	4455	245	4700	5		0	5
	SWITZERLAND	12830	608	13438	3476	3096	6572	1289	21299	10892	529	11421	3340		2751	6091
	UNITED KINGDOM	20545	3383	23928	41602	17178	58780	12313	95021	21491	3022	24513	8840		1151	9991
	Total	164912	9406	174318	94308	35144	129452	26828	330598	175984	8198	184182	24585		3951	28536
	Non G-10 Developed Countries
	AUSTRALIA	7349	613	7962	9185	10798	19983	781	28726	7139	623	7762	1620		0	1620
	AUSTRIA	3077	16	3093	24	29	53	68	3214	4536	15	4551	0		0	0
	CYPRUS	919	7	926	0	0	0	16	942	1386	7	1393	0		0	0
	DENMARK	2418	11	2429	18	0	18	434	2881	2243	10	2253	0		0	0
	FINLAND	2041	3	2044	81	1	82	86	2212	1911	2	1913	0		0	0
	GREECE	290	54	344	9	0	9	1	354	479	52	531	0		0	0
	IRELAND	12493	255	12748	2217	0	2217	335	15300	13106	132	13238	425		0	425
	ISRAEL	3860	310	4170	240	0	240	1414	5824	2445	237	2682	222		0	222
	NEW ZEALAND	434	51	485	463	107	570	103	1158	656	50	706	4		0	4
	NORWAY	2220	22	2242	23	0	23	174	2439	2018	13	2031	0		0	0
	PORTUGAL	806	44	850	51	0	51	72	973	646	48	694	18		0	18
	SLOVAKIA	223	0	223	141	0	141	7	371	123	0	123	28		0	28
	SPAIN	11872	812	12684	1412	293	1705	445	14834	11491	811	12302	127		0	127
	OTHER NON G-10 DEV.	446	103	549	0	0	0	21	570	364	119	483	0		0	0
	Total	48448	2301	50749	13864	11228	25092	3957	79798	48543	2119	50662	2444		0	2444
	Eastern Europe
	BULGARIA	38	1	39	71	0	71	3	113	55	1	56	46		0	46
	CZECH REPUBLIC	199	64	263	665	0	665	94	1022	328	63	391	368		0	368
	HUNGARY	199	9	208	397	191	588	6	802	191	8	199	171		0	171
	KOSOVO	0	0	0	0	0	0	0	0	0	0	0	0		0	0
	POLAND	488	8	496	2354	1551	3905	33	4434	437	6	443	597		20	617
	ROMANIA	91	12	103	287	0	287	3	393	112	12	124	140		0	140
	RUSSIA	3649	295	3944	1102	818	1920	199	6063	3305	269	3574	220		3	223
	TURKEY	3232	260	3492	959	0	959	75	4526	2969	234	3203	323		0	323
	OTHER E. EUROPE	651	29	680	113	3	116	7	803	639	22	661	14		0	14
	Total	8547	678	9225	5948	2563	8511	420	18156	8036	615	8651	1879		23	1902
	Latin America and Caribbean
	ANGUILLA	48	0	48	0	0	0	0	48	59	0	59	0		0	0
	ARGENTINA	757	257	1014	1313	1097	2410	29	3453	1073	309	1382	260		36	296
	BRAZIL	24509	1319	25828	5137	1821	6958	1811	34597	17896	1373	19269	1270		0	1270
	CHILE	2897	58	2955	83	3	86	233	3274	3070	83	3153	0		0	0
	COLOMBIA	3150	244	3394	650	1543	2193	146	5733	2897	204	3101	9		0	9
	COSTA RICA	312	17	329	23	0	23	22	374	296	28	324	6		0	6
	DOMINICAN REPUBLIC	497	85	582	96	0	96	1	679	680	169	849	15		0	15
	ECUADOR	292	140	432	207	0	207	0	639	668	124	792	241		0	241
	EL SALVADOR	133	45	178	18	0	18	0	196	220	52	272	25		0	25
	FRENCH GUIANA	0	0	0	0	0	0	0	0	0	0	0	0		0	0
	GUATEMALA	652	45	697	6	0	6	15	718	620	61	681	2		0	2
	HONDURAS	105	25	130	13	0	13	4	147	157	38	195	3		0	3
	MEXICO	11143	2789	13932	12744	17041	29785	989	44706	13840	3286	17126	3801		0	3801
	MONTSERRAT	0	0	0	0	0	0	0	0	0	0	0	0		0	0
	PERU	1730	179	1909	502	0	502	60	2471	1617	183	1800	214		0	214
	URUGUAY	390	44	434	120	9	129	635	1198	485	91	576	107		9	116
	VENEZUELA	246	936	1182	13	0	13	0	1195	451	1292	1743	0		0	0
	OTHER LAT. AM. & CAR.	11847	278	12125	391	353	744	286	13155	15666	442	16108	230		204	434
	Total	58708	6461	65169	21316	21867	43183	4231	112583	59695	7735	67430	6183		249	6432
	Asia and Pacific
	CHINA-MAINLAND	17577	1453	19030	7057	3089	10146	238	29414	13888	1601	15489	1757		196	1953
	INDIA	14104	88	14192	7710	4429	12139	372	26703	12387	80	12467	3389		0	3389
	INDONESIA	1534	1146	2680	1553	922	2475	128	5283	2098	1186	3284	968		54	1022
	KOREA, SOUTH	12307	46	12353	4628	15768	20396	401	33150	9965	46	10011	2204		67	2271
	KUWAIT	472	169	641	42	0	42	5	688	440	243	683	24		0	24
	MALAYSIA	541	255	796	1243	4073	5316	150	6262	495	253	748	815		0	815
	PAKISTAN	124	29	153	132	4	136	1	290	168	29	197	29		0	29
	PHILIPPINES	466	257	723	378	1110	1488	53	2264	355	316	671	85		11	96
	QATAR	1177	21	1198	3	0	3	427	1628	1165	61	1226	0		0	0
	SAUDI ARABIA	1017	250	1267	1425	0	1425	23	2715	1914	194	2108	759		0	759
	TAIWAN	7605	361	7966	5112	6846	11958	118	20042	7076	383	7459	2879		1	2880
	THAILAND	1017	103	1120	819	1948	2767	110	3997	1021	128	1149	53		0	53
	UNITED ARAB EMIRATES	1608	510	2118	1359	1331	2690	182	4990	1205	925	2130	1061		589	1650
	WEST BANK AND GAZA	0	0	0	0	0	0	0	0	0	0	0	0		0	0
	OTHER ASIA AND PACIFIC	3078	129	3207	527	117	644	87	3938	4053	155	4208	341		0	341
	Total	62627	4817	67444	31988	39637	71625	2295	141364	56230	5600	61830	14364		918	15282
	Africa
	ALGERIA	49	0	49	248	0	248	0	297	49	0	49	43		0	43
	EGYPT	50	109	159	96	0	96	2	257	157	111	268	43		0	43
	GHANA	194	1	195	0	0	0	0	195	52	8	60	0		0	0
	KENYA	58	17	75	247	13	260	1	336	60	32	92	147		0	147
	MOROCCO	39	3	42	75	0	75	2	119	62	3	65	0		0	0
	NIGERIA	164	42	206	325	0	325	6	537	166	43	209	150		0	150
	SAINT HELENA	0	0	0	0	0	0	0	0	0	0	0	0		0	0
	SOUTH AFRICA	2363	31	2394	1674	0	1674	145	4213	1386	33	1419	37		0	37
	SOUTH SUDAN	0	0	0	0	0	0	0	0	0	0	0	0		0	0
	OTHER AFRICA	1103	28	1131	512	4	516	135	1782	2002	37	2039	190		0	190
	Total	4020	231	4251	3177	17	3194	291	7736	3934	267	4201	610		0	610
	Banking Centers
	BAHAMAS	2184	90	2274	8	0	8	58	2340	2652	97	2749	7		0	7
	BAHRAIN	100	6	106	7	180	187	0	293	105	78	183	4		16	20
	BERMUDA	7335	58	7393	23	0	23	102	7518	6891	58	6949	2		0	2
	CAYMAN ISLANDS	18931	110	19041	141	74	215	308	19564	20514	49	20563	14		4	18
	HONG KONG	12447	2197	14644	6999	8431	15430	672	30746	11829	2399	14228	5116		1026	6142
	LEBANON	63	32	95	85	0	85	1	181	67	33	100	84		0	84
	MAURITIUS	552	1	553	221	0	221	22	796	1110	1	1111	8		0	8
	PANAMA	1169	77	1246	199	0	199	155	1600	2249	93	2342	195		0	195
	SINGAPORE	4437	900	5337	5360	9770	15130	525	20992	4428	1014	5442	4632		1652	6284
	OTHER BANKING CENTERS	8492	79	8571	514	50	564	367	9502	8801	90	8891	455		45	500
	Total	55710	3550	59260	13557	18505	32062	2210	93532	58646	3912	62558	10517		2743	13260
	International & Regional Organizations
	AFRICAN	0	0	0	0	0	0	0	0	0	0	0	0		0	0
	ASIAN	0	0	0	0	0	0	0	0	0	0	0	0		0	0
	CARIBBEAN	0	0	0	0	0	0	0	0	0	0	0	0		0	0
	EUROPEAN	0	0	0	0	0	0	0	0	0	0	0	0		0	0
	INTERNATIONAL	0	0	0	0	0	0	0	0	0	0	0	0		0	0
	LATIN AMERICAN	0	0	0	0	0	0	0	0	0	0	0	0		0	0
	MIDDLE EASTERN	0	0	0	0	0	0	0	0	0	0	0	0		0	0
	Total	0	0	0	0	0	0	0	0	0	0	0	0		0	0
	UNITED STATES	117093	25353	142446	2646916	3102228	5749144	54702	5946292	110252	25298	135550	76088		38073	114161
	Grand Total	520065	52797	572862	2831074	3231189	6062263	94934	6730059	521320	53744	575064	136670		45957	182627

## Sheet: LFI - Table 1
	Country Exposure Lending Survey /1: December 31, 2016 Table 1 - Claims On Foreign Obligors Held by U.S. Banks on an Ultimate Risk Basis (Adjusted to Reflect Guarantees and Other Risk Transfers) & Off-Balance-Sheet Items ($ Millions) Large Financial Institutions (LFI) - Group B
		Claims - Ultimate-Risk Basis /2							Off-Balance Sheet Items
			Claims on Local Residents (Excluding Claims from the Fair Value of Derivative Products)						Cross-Border and Local Commitments and Guarantees		Credit Derivatives (By Reference Entity)
											Gross		Gross-Net /5
		Cross-border Claims (Excluding Claims from the Fair Value of Derivative Products)	Total	In Non-Local Currency	In Local Currency	Claims Resulting From the Fair Value of Derivative Products /3	Country Risk Claims /4		Unused Commitments	Guarantees (Excluding Credit Derivatives Sold)	Total Credit Derivatives Sold	Total Credit Derivatives Purchased	Total Credit Derivatives Sold		Total Credit Derivatives Purchased	Trade Finance
		(A)	(B)	(B1)	(B2 = B - B1)	(C)	(D = A+B+C)
	G-10 and Luxembourg
	BELGIUM	14617	4447	965	3482	2706	21770		3134	239	19050	18507	9584		9017	135
	CANADA	43035	41431	8197	33234	13803	98269		35560	10489	35823	34781	17199		16212	225
	FRANCE	164619	10314	310	10004	15318	190251		56618	5633	234573	230639	117900		113785	586
	GERMANY	127467	86872	283	86589	23797	238136		41021	5290	214056	217618	105313		108772	1062
	ITALY	34073	3772	344	3428	20670	58515		8177	951	228894	235709	63703		70387	199
	JAPAN	82635	294294	62542	231752	23087	400016		77217	6967	131763	134125	62539		64899	163
	LUXEMBOURG	36809	9598	1716	7882	5533	51940		7205	2411	28097	29070	12168		12913	608
	NETHERLANDS	48127	6777	16	6761	12915	67819		19879	3367	116616	118741	56042		57815	1014
	SWEDEN	17501	918	10	908	1000	19419		7303	388	39288	38563	20862		20068	352
	SWITZERLAND	26541	22291	6338	15953	4563	53395		14894	5864	70626	68520	38972		36892	2557
	UNITED KINGDOM	67353	311814	102413	209401	59567	438734		114001	12963	350111	348349	184092		182179	1634
	Total	662777	792528	183134	609394	182959	1638264		385009	54562	1468897	1474622	688374		692939	8535
	Non G-10 Developed Countries
	AUSTRALIA	23746	49399	1772	47627	5997	79142		17946	1669	64456	63502	29559		28575	441
	AUSTRIA	11747	1	0	1	641	12389		1117	85	14723	15069	6566		6907	202
	CYPRUS	2172	0	0	0	129	2301		35	9	952	671	354		309	6
	DENMARK	9983	106	2	104	2007	12096		2665	172	13276	13446	7096		7259	29
	FINLAND	8800	28	1	27	574	9402		1589	274	20225	20166	9904		9846	21
	GREECE	9258	110	0	110	971	10339		21	419	4077	4045	2129		2096	7
	IRELAND	55692	3917	2024	1893	4351	63960		6531	1628	15860	15787	8391		8304	11
	ISRAEL	4345	1184	285	899	1773	7302		1890	301	4821	4588	2329		2096	30
	NEW ZEALAND	1313	1257	4	1253	340	2910		684	148	3354	3431	1854		1928	10
	NORWAY	15291	94	23	71	568	15953		2850	414	13794	13845	7402		7412	126
	PORTUGAL	4257	57	18	39	171	4485		268	48	28194	27047	11683		10501	51
	SLOVAKIA	376	237	29	208	8	621		46	42	2022	2067	715		759	0
	SPAIN	30894	1996	157	1839	2580	35470		5423	1400	87069	86639	37191		36812	465
	OTHER NON G-10 DEV.	2672	1	0	1	157	2830		494	19	1132	1043	505		417	0
	Total	180546	58387	4315	54072	20267	259200		41559	6628	273955	271346	125678		123221	1399
	Eastern Europe
	BULGARIA	72	200	31	169	5	277		24	62	3128	3111	1223		1203	4
	CZECH REPUBLIC	1954	3839	330	3509	155	5948		142	308	1867	1988	862		982	22
	HUNGARY	1331	2040	217	1823	38	3409		723	304	6389	6182	2314		2108	20
	POLAND	1674	9407	1046	8361	144	11225		3075	366	6546	6435	2687		2574	132
	ROMANIA	426	1078	263	815	15	1519		130	133	2425	2378	1157		1110	17
	RUSSIA	6103	6235	943	5292	317	12655		1939	327	52647	51298	18870		17515	147
	TURKEY	14711	2348	636	1712	827	17886		309	220	43485	41784	14833		13123	3467
	OTHER E. EUROPE	1534	535	5	530	37	2106		41	59	10734	11011	4179		4454	114
	Total	27805	25682	3471	22211	1538	55025		6383	1779	127221	124187	46125		43069	3923
	Latin America and Caribbean
	ANGUILLA	1948	0	0	0	15	1963		102	0	0	0	0		0	0
	ARGENTINA	1510	4112	1016	3096	0	5622		1668	27	1287	1218	812		743	189
	BRAZIL	46156	31858	1810	30048	3061	81075		4874	1777	36844	37604	14948		15705	6851
	CHILE	7199	2649	230	2419	1226	11074		502	204	4732	5199	2039		2500	3654
	COLOMBIA	5642	3354	146	3208	317	9313		2336	482	7804	8392	2790		3376	1477
	COSTA RICA	624	537	210	327	33	1194		38	87	31	27	22		17	371
	DOMINICAN REPUBLIC	1204	474	55	419	5	1683		27	151	0	5	0		5	547
	ECUADOR	711	464	464	0	4	1179		131	230	10	0	10		0	126
	EL SALVADOR	396	298	297	1	0	694		25	17	102	94	50		42	312
	GUATEMALA	1585	482	222	260	15	2082		45	185	0	20	0		20	1011
	HONDURAS	298	139	44	95	5	442		10	35	0	50	0		50	211
	MEXICO	16630	58689	4606	54083	2438	77757		20027	1649	31477	32093	12223		12835	1060
	PERU	3305	1953	1391	562	149	5407		187	264	5048	5474	2263		2687	872
	URUGUAY	643	395	138	257	734	1772		63	118	34	31	34		31	42
	VENEZUELA	686	52	0	52	1	739		35	10	7944	8230	2888		3172	0
	OTHER LAT. AM. & CAR.	21163	1256	560	696	595	23014		420	490	757	385	678		307	367
	Total	109700	106712	11189	95523	8598	225010		30490	5726	96070	98822	38757		41490	17090
	Asia and Pacific
	CHINA-MAINLAND	42981	32495	6521	25974	3919	79395		4778	1251	48590	49311	20994		21712	5263
	INDIA	35302	31742	3725	28017	936	67980		7700	1706	7211	7090	4162		4039	10542
	INDONESIA	5777	6508	2554	3954	178	12463		2150	155	13021	13303	3993		4273	768
	KOREA, SOUTH	33187	38376	4277	34099	3658	75221		14989	4147	46863	47051	21504		20082	4812
	KUWAIT	12407	264	42	222	121	12792		49	274	0	4	0		4	431
	MALAYSIA	3638	10767	1653	9114	440	14845		5865	1078	13851	13335	6918		6398	457
	PAKISTAN	344	959	40	919	10	1313		121	67	43	42	21		20	84
	PHILIPPINES	2659	5107	1160	3947	348	8114		2470	281	10214	10252	3685		3722	402
	QATAR	4941	23	0	23	578	5542		348	59	3192	3386	1908		2103	355
	SAUDI ARABIA	12313	2719	751	1968	938	15970		1543	329	2174	2062	846		732	518
	TAIWAN	23072	20134	4131	16003	1120	44326		12623	468	253	277	216		240	761
	THAILAND	1866	6722	78	6644	239	8827		4083	212	4021	3966	1952		1896	88
	UNITED ARAB EMIRATES	7988	6012	3058	2954	1194	15194		3305	1130	6510	8545	3794		5830	1073
	WEST BANK AND GAZA	0	0	0	0	0	0		0	2	0	0	0		0	0
	OTHER ASIA AND PACIFIC	5504	3648	1639	2009	148	9300		1984	478	5878	5389	2729		2238	1567
	Total	191979	165476	29629	135847	13827	371282		62008	11637	161821	164013	72722		73289	27121
	Africa
	ALGERIA	51	1104	190	914	0	1155		339	181	0	0	0		0	146
	EGYPT	1504	905	119	786	18	2427		172	26	484	498	221		233	118
	GHANA	460	0	0	0	0	460		611	124	0	0	0		0	152
	KENYA	326	778	166	612	1	1105		219	195	0	0	0		0	78
	MOROCCO	406	438	18	420	8	852		165	46	238	239	148		149	407
	NIGERIA	1205	1473	137	1336	111	2789		1000	177	3	0	3		0	400
	SAINT HELENA	0	0	0	0	0	0		0	0	0	0	0		0	0
	SOUTH AFRICA	6087	4723	172	4551	1063	11873		1713	300	22804	22715	9126		9033	171
	SOUTH SUDAN	0	0	0	0	0	0		0	0	0	0	0		0	0
	OTHER AFRICA	2007	1183	243	940	165	3355		503	199	1651	1630	711		695	152
	Total	12046	10604	1045	9559	1366	24016		4722	1248	25180	25082	10209		10110	1624
	Banking Centers
	BAHAMAS	5267	148	14	134	133	5548		178	83	21	2	21		2	7
	BAHRAIN	459	436	46	390	46	941		113	117	142	156	66		80	77
	BERMUDA	16363	91	71	20	690	17144		6120	4423	4371	4118	2120		1890	135
	CAYMAN ISLANDS	267106	1210	927	283	15279	283595		19467	1990	17099	15301	11391		9670	99
	HONG KONG	24658	36089	5905	30184	2033	62780		13010	1393	10421	10691	6339		6624	829
	LEBANON	1115	161	131	30	14	1290		144	112	600	395	387		182	459
	MAURITIUS	1228	367	113	254	58	1653		189	41	0	0	0		0	37
	PANAMA	2137	840	769	71	268	3245		636	236	4443	4820	1826		2240	402
	SINGAPORE	37425	33911	9499	24412	1808	73144		12206	2052	6729	6549	4080		3877	1333
	OTHER BANKING CENTERS	14620	1270	1080	190	1364	17254		6149	1823	5085	6465	2291		3671	235
	Total	370378	74523	18555	55968	21693	466594		58212	12270	48911	48497	28521		28236	3613
	International & Regional Organizations
	AFRICAN	523	0	0	0	46	569		15	0	0	0	0		0	46
	ASIAN	1226	0	0	0	357	1583		2	0	0	0	0		0	252
	EUROPEAN	13599	0	0	0	302	13901		2	2	74	103	74		103	1
	INTERNATIONAL	4202	0	0	0	1863	6065		77	112	0	0	0		0	309
	LATIN AMERICAN	1214	0	0	0	421	1635		89	2	0	0	0		0	145
	MIDDLE EASTERN	32	0	0	0	0	32		0	0	0	0	0		0	0
	Total	20796	0	0	0	2989	23785		185	116	74	103	74		103	753
	UNITED STATES	147124	7002889	14437	6988452	131192	7281205		3032336	380025	1266602	1301243	661511		696936	11020
	Grand Total	1723151	8236801	265775	7971026	384429	10344381		3620904	473991	3468731	3507915	1671971		1709393	75078

## Sheet: LFI - Table 2
	Country Exposure Lending Survey /1: December 31, 2016 Table 2 - Claims On Foreign Obligors Held by U.S. Banks on an Immediate-Counterparty Basis & Risk Transfers ($ Millions) Large Financial Institutions (LFI) - Group B
		Claims - Immediate-Counterparty Basis /6					Risk Transfers
		Cross-Border Claims (Excluding Claims from the Fair Value of Derivative Products)	Claims on Local Residents in Non-Local Currency (Excluding Claims from the Fair Value of Derivative Products)	Remaining Maturity (less than or equal to 1 year)	Claims on Local Residents in Local Currency (Excluding Claims from the Fair Value of Derivative Products)	Total Cross-Border and Local Claims on Immediate-Counterparty Basis (Excluding claims from the Fair Value of Derivative Products)	Outward Risk Transfers /7	Inward Risk Transfers /8	Total Cross-Border and Local Claims on Ultimate-Risk Basis (Excluding claims from the Fair value of Derivative Products)
	G-10 and Luxembourg
	BELGIUM	15376	898	10190	3423	19697	1772	1140	19064
	CANADA	42508	8746	32898	34083	85337	5700	4828	84466
	FRANCE	157122	214	136203	9936	167272	6091	13750	174933
	GERMANY	117213	262	76614	85916	203391	6521	17447	214339
	ITALY	35456	368	28003	3353	39177	2562	1232	37845
	JAPAN	70726	64391	117893	231602	366719	3655	13659	376929
	LUXEMBOURG	42628	1720	27076	7886	52234	8496	2940	46407
	NETHERLANDS	56882	17	27820	6642	63541	14312	5852	54904
	SWEDEN	17024	10	13344	909	17943	868	1343	18419
	SWITZERLAND	23717	6325	22384	15951	45993	2678	5426	48832
	UNITED KINGDOM	64775	98471	119418	215866	379112	31207	31260	379167
	Total	643427	181422	611843	615567	1440416	83862	98877	1455305
	Non G-10 Developed Countries
	AUSTRALIA	22689	2292	12377	49440	74421	4535	3257	73145
	AUSTRIA	12952	0	6520	1	12953	1877	674	11748
	CYPRUS	2742	0	1436	0	2742	592	22	2172
	DENMARK	9657	1	8987	106	9764	635	961	10089
	FINLAND	8498	1	5802	28	8527	295	598	8828
	GREECE	9450	0	8984	161	9611	274	31	9368
	IRELAND	59215	3152	47362	1897	64264	8705	4049	59609
	ISRAEL	3615	262	2667	921	4798	527	1257	5529
	NEW ZEALAND	1481	4	1176	1477	2962	472	83	2570
	NORWAY	15242	23	13528	71	15336	863	912	15385
	PORTUGAL	4439	18	3490	92	4549	467	233	4314
	SLOVAKIA	270	28	155	240	538	36	110	613
	SPAIN	29098	143	21471	1982	31223	1834	3501	32890
	OTHER NON G-10 DEV.	2542	0	2129	1	2543	233	363	2673
	Total	181890	5924	136084	56417	244231	21345	16051	238933
	Eastern Europe
	BULGARIA	92	48	133	169	309	39	2	272
	CZECH REPUBLIC	2145	374	2001	3543	6062	275	7	5793
	HUNGARY	1561	223	884	1867	3651	325	46	3371
	POLAND	1890	1070	1722	8543	11503	494	73	11081
	ROMANIA	453	274	659	839	1566	63	0	1504
	RUSSIA	5970	817	4989	5642	12429	1102	1011	12338
	TURKEY	14469	651	12821	1953	17073	1246	1231	17059
	OTHER E. EUROPE	1636	17	969	580	2233	199	33	2069
	Total	28216	3474	24178	23136	54826	3743	2403	53487
	Latin America and Caribbean
	ANGUILLA	1960	0	1826	0	1960	14	2	1948
	ARGENTINA	1835	1057	2494	3414	6306	729	45	5622
	BRAZIL	36677	1920	25123	31318	69915	5784	13884	78014
	CHILE	7007	230	5142	2418	9655	254	448	9848
	COLOMBIA	5240	146	3495	3541	8927	886	957	8996
	COSTA RICA	707	217	743	328	1252	174	84	1161
	DOMINICAN REPUBLIC	1457	56	1178	425	1938	265	5	1678
	ECUADOR	977	501	1190	0	1478	305	3	1175
	EL SALVADOR	520	305	687	0	825	157	26	694
	GUATEMALA	1509	221	1314	261	1991	198	272	2067
	HONDURAS	355	44	285	100	499	111	49	437
	MEXICO	19040	4935	13315	56687	80662	6629	1283	75319
	PERU	3135	1420	3132	672	5227	384	412	5258
	URUGUAY	712	150	519	259	1121	88	6	1038
	VENEZUELA	2964	0	533	55	3019	2309	30	738
	OTHER LAT. AM. & CAR.	27452	562	20186	708	28722	6766	1042	22419
	Total	111547	11764	81162	100186	223497	25053	18548	216412
	Asia and Pacific
	CHINA-MAINLAND	36271	6953	38696	27947	71171	4158	8210	75476
	INDIA	28784	4121	28069	30399	63304	4086	7830	67044
	INDONESIA	6692	2742	7037	4206	13640	2123	769	12285
	KOREA, SOUTH	29646	4257	30729	35389	69292	2240	4512	71563
	KUWAIT	12466	43	12200	221	12730	245	186	12671
	MALAYSIA	3440	1806	4317	9240	14486	391	313	14405
	PAKISTAN	411	41	405	1023	1475	173	2	1303
	PHILIPPINES	2741	1130	3448	4082	7953	383	196	7766
	QATAR	4366	0	2613	60	4426	413	954	4964
	SAUDI ARABIA	12942	767	9745	1968	15677	1006	362	15032
	TAIWAN	22402	3514	25518	16198	42114	303	1396	43206
	THAILAND	1784	75	1596	6934	8793	435	228	8588
	UNITED ARAB EMIRATES	9314	3149	8405	2966	15429	2277	849	14000
	WEST BANK AND GAZA	0	0	0	0	0	0	0	0
	OTHER ASIA AND PACIFIC	7104	1777	7133	2153	11034	2366	483	9152
	Total	178363	30375	179911	142786	351524	20599	26290	357455
	Africa
	ALGERIA	53	202	205	1272	1527	371	0	1155
	EGYPT	1725	124	1603	808	2657	247	0	2409
	GHANA	591	0	236	0	591	325	194	460
	KENYA	341	169	477	620	1130	29	2	1104
	MOROCCO	469	18	457	442	929	95	10	844
	NIGERIA	1284	169	1358	1365	2818	221	83	2678
	SAINT HELENA	0	0	0	0	0	0	0	0
	SOUTH AFRICA	5384	119	3507	4760	10263	756	1305	10810
	SOUTH SUDAN	1	0	1	0	1	1	0	0
	OTHER AFRICA	3162	267	2356	1017	4446	1374	117	3190
	Total	13010	1068	10200	10284	24362	3419	1711	22650
	Banking Centers
	BAHAMAS	8748	14	7895	144	8906	3586	96	5415
	BAHRAIN	1152	45	1024	389	1586	699	5	895
	BERMUDA	16764	37	12017	20	16821	3287	2921	16454
	CAYMAN ISLANDS	292005	964	178277	4	292973	30215	5558	268316
	HONG KONG	26265	9330	25691	32250	67845	11873	4804	60747
	LEBANON	1274	135	745	31	1440	168	4	1276
	MAURITIUS	1850	180	1110	250	2280	508	12	1595
	PANAMA	3538	769	2210	71	4378	1544	143	2977
	SINGAPORE	36371	11111	42655	25302	72784	6924	5476	71336
	OTHER BANKING CENTERS	16284	1080	9253	190	17554	3921	2310	15890
	Total	404251	23665	280877	58651	486567	62725	21329	444901
	International & Regional Organizations
	AFRICAN	546	0	234	0	546	23	0	523
	ASIAN	986	0	383	0	986	0	240	1226
	EUROPEAN	13216	0	4319	0	13216	0	383	13599
	INTERNATIONAL	3817	0	1135	0	3817	0	386	4202
	LATIN AMERICAN	1210	0	514	0	1210	0	4	1214
	MIDDLE EASTERN	32	0	32	0	32	0	0	32
	Total	19807	0	6617	0	19807	23	1013	20796
	UNITED STATES	118066	8491	85720	6988173	7114730	249969	284523	7150013
	Grand Total	1698577	266183	1416592	7995200	9959960	470738	470745	9959952

## Sheet: LFI - Table 3
	Country Exposure Lending Survey /1: December 31, 2016 Table 3 - Foreign-Office Liabilities & Memorandum Items ($ Millions) Large Financial Institutions (LFI) - Group B
		Foreign Office Liabilities						Memorandum Items /9
		By Country of Foreign Office							Trading Assets		Collateralized Claims Not Subject to Risk Transfers /11
		Non-Local Currency	Local Currency	Total	By Country of Creditor	Net Due To (or Due From) Own Related Offices in Other Countries		Securities - HTM and AFS	Assets Held for Trading	Offsetting Positions for Trading Book /10	Total Collateral	Of Which Cash	Of Which Same Country		Of Which Resale/Reverse Repurchase Agreements & Securities Lending
	G-10 and Luxembourg
	BELGIUM	35545	9150	44695	25090	-22906		1790	4112	1261	1707	4	481		1707
	CANADA	5197	28818	34015	39604	16339		13638	14779	1794	18314	203	9021		18314
	FRANCE	187	1890	2077	49225	8048		13579	35194	8561	86359	63	38477		86359
	GERMANY	19143	38233	57376	88523	44197		26446	44595	14192	14656	0	7279		14656
	ITALY	222	2626	2848	34705	1508		2049	17691	7555	8693	72	1560		8693
	JAPAN	3493	65976	69469	80785	235655		5052	63609	29489	187370	12	117728		187370
	LUXEMBOURG	17480	13772	31252	71849	-12195		1947	6876	590	8247	18	711		8247
	NETHERLANDS	23740	7986	31726	49317	-26605		10298	13542	2340	4054	0	2387		4054
	SWEDEN	529	588	1117	9374	-174		1743	5053	849	3948	0	2156		3948
	SWITZERLAND	10264	1753	12017	39852	7299		2112	6741	154	3767	26	809		3767
	UNITED KINGDOM	832886	217974	1050860	263136	168526		31452	78089	11509	93576	7	44031		93576
	Total	948686	388766	1337452	751460	419692		110106	290281	78294	430691	405	224640		430691
	Non G-10 Developed Countries
	AUSTRALIA	2149	44080	46229	57488	9443		12781	21899	1907	4477	12	2968		4477
	AUSTRIA	1	85	86	6324	-84		3318	4503	1329	1868	0	774		1868
	CYPRUS	0	0	0	1695	-1		0	559	5	316	0	161		316
	DENMARK	1386	937	2323	9560	-2202		17	3168	87	3938	1	978		3938
	FINLAND	307	415	722	4892	-566		2409	2796	762	2235	0	425		2235
	GREECE	22	1768	1790	4099	-1654		0	1546	84	7294	5	1602		7294
	IRELAND	9953	5507	15460	74500	12355		3167	10428	371	28516	29	5366		28516
	ISRAEL	991	974	1965	3690	-668		379	1268	105	167	0	167		167
	NEW ZEALAND	11	810	821	4428	840		136	616	58	228	12	144		228
	NORWAY	152	635	787	5487	-684		1184	2534	77	7859	0	1768		7859
	PORTUGAL	46	213	259	3188	-132		128	1173	558	2479	6	284		2479
	SLOVAKIA	75	536	611	944	-285		75	72	11	90	0	55		90
	SPAIN	227	2002	2229	12385	688		2330	15710	3213	2940	1	1155		2940
	OTHER NON G-10 DEV.	0	0	0	4795	0		0	330	1	1453	0	1453		1453
	Total	15320	57962	73282	193475	17050		25924	66602	8568	63860	66	17300		63860
	Eastern Europe
	BULGARIA	162	278	440	1077	-208		56	26	4	0	0	0		0
	CZECH REPUBLIC	726	2300	3026	2569	965		0	1166	172	932	0	880		932
	HUNGARY	1146	1449	2595	3153	-357		844	1187	385	11	0	10		11
	POLAND	1891	6823	8714	10538	1790		4272	1776	555	100	0	100		100
	ROMANIA	289	1107	1396	1409	-244		268	428	110	86	0	86		86
	RUSSIA	2188	4124	6312	11942	721		725	3781	405	1418	0	1356		1418
	TURKEY	647	1001	1648	2582	852		344	2970	94	2180	0	1579		2180
	OTHER E. EUROPE	142	459	601	1661	3		25	637	209	298	0	128		298
	Total	7191	17541	24732	34931	3522		6534	11971	1934	5025	0	4139		5025
	Latin America and Caribbean
	ANGUILLA	1	0	1	582	0		0	0	0	1717	1	1020		1717
	ARGENTINA	1068	2443	3511	3735	1060		388	1166	237	180	0	180		180
	BRAZIL	463	15885	16348	21533	17921		3778	23805	1262	12257	0	11739		12257
	CHILE	6	14	20	802	2364		749	784	94	45	0	25		45
	COLOMBIA	11	3016	3027	3800	629		371	937	66	89	0	89		89
	COSTA RICA	274	205	479	533	291		153	177	1	22	0	22		22
	DOMINICAN REPUBLIC	58	327	385	423	86		188	163	4	0	0	0		0
	ECUADOR	504	0	504	767	6		49	492	0	0	0	0		0
	EL SALVADOR	146	0	146	148	235		127	18	3	0	0	0		0
	GUATEMALA	95	265	360	421	127		205	6	0	131	0	131		131
	HONDURAS	34	75	109	130	43		56	63	1	0	0	0		0
	MEXICO	5385	46868	52253	55721	13167		13351	7954	582	5233	0	5004		5233
	PERU	898	774	1672	1768	443		259	585	36	94	0	94		94
	URUGUAY	2626	141	2767	498	1627		0	218	2	0	0	0		0
	VENEZUELA	0	52	52	1644	46		6	282	28	0	0	0		0
	OTHER LAT. AM. & CAR.	695	855	1550	38012	651		350	1548	72	4965	4	359		4965
	Total	12264	70920	83184	130517	38696		20030	38198	2388	24733	5	18663		24733
	Asia and Pacific
	CHINA-MAINLAND	7578	24269	31847	44935	5203		5785	26527	541	378	0	232		378
	INDIA	1149	6848	7997	21203	12962		10363	19057	689	2868	0	2334		2868
	INDONESIA	2631	2081	4712	8208	2279		1513	3363	225	1	0	0		1
	KOREA, SOUTH	4339	23377	27716	35778	16074		9086	13611	692	12194	0	7709		12194
	KUWAIT	112	142	254	4972	14		175	97	0	11291	0	5087		11291
	MALAYSIA	4147	6177	10324	16363	1522		561	2257	81	390	0	175		390
	PAKISTAN	55	743	798	991	277		417	512	16	127	0	127		127
	PHILIPPINES	2410	2854	5264	6572	1403		372	323	108	1671	0	488		1671
	QATAR	20	66	86	1567	-26		6	350	113	253	0	71		253
	SAUDI ARABIA	471	83	554	13236	2146		15	1938	53	8003	0	4957		8003
	TAIWAN	11275	9192	20467	28021	6843		1663	9716	23	11856	18	2438		11856
	THAILAND	1328	4782	6110	8125	1131		2510	1881	52	403	0	376		403
	UNITED ARAB EMIRATES	4527	2284	6811	11678	4440		10	740	127	1196	6	379		1196
	WEST BANK AND GAZA	0	0	0	8	0		0	0	0	0	0	0		0
	OTHER ASIA AND PACIFIC	2912	1810	4722	10611	-762		856	1540	55	85	0	1		85
	Total	42954	84708	127662	212268	53506		33332	81912	2775	50716	24	24374		50716
	Africa
	ALGERIA	180	995	1175	1250	302		320	41	0	0	0	0		0
	EGYPT	233	599	832	1430	151		365	684	10	804	0	504		804
	GHANA	0	0	0	314	0		0	176	24	0	0	0		0
	KENYA	392	408	800	1013	-9		385	190	4	10	0	10		10
	MOROCCO	98	332	430	406	25		203	23	6	89	0	89		89
	NIGERIA	808	832	1640	3638	-20		353	896	16	321	0	313		321
	SAINT HELENA	0	0	0	1	0		0	0	0	0	0	0		0
	SOUTH AFRICA	527	3641	4168	9119	638		1647	2581	963	774	3	457		774
	SOUTH SUDAN	0	0	0	1	0		0	0	0	0	0	0		0
	OTHER AFRICA	575	1013	1588	4842	33		347	510	37	162	0	106		162
	Total	2813	7820	10633	22014	1120		3620	5101	1060	2160	3	1479		2160
	Banking Centers
	BAHAMAS	2296	197	2493	6655	2961		49	17	0	2668	94	737		2668
	BAHRAIN	484	284	768	988	-252		176	122	27	238	0	238		238
	BERMUDA	232	0	232	13914	3209		410	4747	115	3139	0	904		3139
	CAYMAN ISLANDS	109208	1960	111168	153486	-62420		73658	16249	679	118269	280	23391		118269
	HONG KONG	43371	23537	66908	49821	-1070		7171	10692	1700	989	3	81		989
	LEBANON	147	21	168	2854	-2		0	716	13	0	0	0		0
	MAURITIUS	289	15	304	2221	10467		60	168	2	115	0	40		115
	PANAMA	937	15	952	1907	-105		394	242	17	0	0	0		0
	SINGAPORE	44464	17770	62234	52318	14936		7900	6625	316	25233	0	9641		25233
	OTHER BANKING CENTERS	14030	3113	17143	23985	-9321		526	3123	132	1292	5	412		1292
	Total	215458	46912	262370	308149	-41597		90344	42701	3001	151943	382	35444		151943
	International & Regional Organizations
	AFRICAN	0	0	0	62	0		140	241	14	0	0	0		0
	ASIAN	0	0	0	194	0		543	390	48	0	0	0		0
	EUROPEAN	0	0	0	2144	0		7145	5396	1355	0	0	0		0
	INTERNATIONAL	0	0	0	3257	0		1938	1441	437	161	0	6		161
	LATIN AMERICAN	0	0	0	103	0		536	381	85	0	0	0		0
	MIDDLE EASTERN	0	0	0	54	0		0	20	0	11	0	0		11
	Total	0	0	0	5814	0		10302	7869	1939	172	0	6		172
	UNITED STATES	0	0	0	194153	-492014		1441381	664978	87858	582653	296	424882		582653
	Grand Total	1244686	674629	1919315	1852781	-25		1741573	1209613	187817	1311953	1181	750927		1311953

## Sheet: LFI - Table 4.1
	Country Exposure Lending Survey /1: December 31, 2016 Table 4.1 - U.S. Banks' Claims by Sector (Banking, Public and Non-Bank Financial) of Obligor/Debtor ($ Millions) Large Financial Institutions (LFI) - Group B
		Claims on Banking Sector						Claims on Public Sector						Claims on Non-Bank Financial Sector
		Ultimate Risk Claims /2				Immediate Counterparty Basis Claims /6		Ultimate Risk Claims /2				Immediate Counterparty Basis Claims /6		Ultimate Risk Claims /2					Immediate Counterparty Basis Claims /6
		Cross-Border Claims	Claims on Local Residents	Fair Value of Derivatives /3	Total Claims	Cross-Border Claims	Claims on Local Residents in Non-Local Currency	Cross-Border Claims	Claims on Local Residents	Fair Value of Derivatives /3	Total Claims	Cross-Border Claims	Claims on Local Residents in Non-Local Currency	Cross-Border Claims	Claims on Local Residents	Fair Value of Derivatives /3	Total Claims		Cross-Border Claims	Claims on Local Residents in Non-Local Currency
	G-10 and Luxembourg
	BELGIUM	3220	927	1165	5312	3464	757	3696	3123	845	7664	4247	3	2327	192	143	2662		1793	87
	CANADA	12061	4800	4777	21638	10628	321	3055	13897	1816	18768	2953	203	16129	3194	4986	24309		16515	1008
	FRANCE	30095	1541	8827	40463	21325	0	24616	5660	2213	32489	25030	0	89683	37	2893	92613		89858	5
	GERMANY	18900	248	7035	26183	13581	12	57264	84138	9039	150441	54068	6	28398	1745	4754	34897		28763	43
	ITALY	10835	586	1567	12988	11177	81	12228	227	17163	29618	13124	0	5177	453	1284	6914		5071	10
	JAPAN	50938	65263	9013	125214	41929	55232	7967	124625	3945	136537	7954	5644	7162	86755	8479	102396		5471	2090
	LUXEMBOURG	2511	4907	223	7641	3591	7	3177	2461	1	5639	3124	0	20828	1410	4979	27217		22501	1015
	NETHERLANDS	6071	247	6336	12654	5024	8	8030	6073	539	14642	7855	0	17484	162	3358	21004		17530	7
	SWEDEN	6452	22	492	6966	6115	0	2371	885	42	3298	2213	0	4476	6	291	4773		4547	6
	SWITZERLAND	7037	1906	1757	10700	6005	76	2699	13833	74	16606	2660	0	4486	189	1473	6148		4479	158
	UNITED KINGDOM	7821	26723	13674	48218	9287	22278	4732	84873	11647	101252	4422	1285	37941	149044	22314	209299		33474	65362
	Total	155941	107170	54866	317977	132126	78772	129835	339795	47324	516954	127650	7141	234091	243187	54954	532232		230002	69791
	Non G-10 Developed Countries
	AUSTRALIA	8763	6194	2321	17278	7850	258	977	17684	106	18767	853	0	8869	7826	2819	19514		9111	414
	AUSTRIA	2149	1	340	2490	1975	0	5033	0	212	5245	5289	0	1634	0	21	1655		1300	0
	CYPRUS	122	0	3	125	122	0	42	0	0	42	47	0	1142	0	110	1252		1182	0
	DENMARK	4552	2	472	5026	4440	0	312	102	102	516	288	0	2799	2	999	3800		2745	1
	FINLAND	1131	2	171	1304	1103	0	3492	22	252	3766	3385	0	2179	1	65	2245		2146	1
	GREECE	8581	0	166	8747	8584	0	117	39	803	959	125	0	317	62	0	379		302	0
	IRELAND	2465	685	189	3339	2245	468	1365	68	259	1692	1511	0	41583	962	3570	46115		44994	2272
	ISRAEL	381	35	293	709	379	5	355	907	3	1265	441	34	410	2	64	476		411	1
	NEW ZEALAND	206	419	153	778	355	0	260	391	25	676	260	0	546	97	59	702		530	0
	NORWAY	3052	23	114	3189	3205	22	8264	69	250	8583	8263	0	2021	1	29	2051		1971	1
	PORTUGAL	2675	6	39	2720	2717	0	793	0	48	841	1117	0	75	0	12	87		65	0
	SLOVAKIA	0	1	1	2	0	0	151	86	0	237	151	0	4	9	0	13		0	0
	SPAIN	8644	360	1759	10763	6366	16	7071	362	91	7524	7836	0	2758	55	286	3099		2796	0
	OTHER NON G-10 DEV.	441	1	6	448	544	0	1504	0	83	1587	1504	0	411	0	45	456		80	0
	Total	43162	7729	6027	56918	39885	769	29736	19730	2234	51700	31070	34	64748	9017	8079	81844		67633	2690
	Eastern Europe
	BULGARIA	25	0	0	25	31	0	9	127	0	136	9	2	2	2	1	5		2	0
	CZECH REPUBLIC	386	4	19	409	456	2	1043	3150	41	4234	1043	0	263	20	1	284		263	4
	HUNGARY	118	7	18	143	231	5	932	1437	7	2376	1056	47	81	17	8	106		81	0
	POLAND	260	151	105	516	312	49	914	5039	0	5953	1127	400	89	362	7	458		103	4
	ROMANIA	63	13	6	82	76	4	224	743	0	967	226	109	41	35	6	82		41	21
	RUSSIA	1186	936	111	2233	1431	159	775	2231	3	3009	776	120	252	1160	4	1416		218	315
	TURKEY	10451	534	735	11720	10233	7	354	762	3	1119	479	300	469	93	14	576		605	21
	OTHER E. EUROPE	153	5	1	159	228	3	724	414	22	1160	753	0	21	0	7	28		23	0
	Total	12642	1650	995	15287	12998	229	4975	13903	76	18954	5469	978	1218	1689	48	2955		1336	365
	Latin America and Caribbean
	ANGUILLA	0	0	0	0	0	0	0	0	0	0	0	0	1900	0	14	1914		1905	0
	ARGENTINA	166	178	0	344	195	38	568	2107	0	2675	651	864	22	20	0	42		17	1
	BRAZIL	10106	8867	379	19352	3738	1	13244	14633	4	27881	15550	646	1564	1400	868	3832		1299	28
	CHILE	4774	1949	673	7396	4677	0	368	634	0	1002	338	230	94	0	359	453		141	0
	COLOMBIA	2448	223	134	2805	2368	20	385	831	1	1217	403	117	268	107	47	422		292	0
	COSTA RICA	376	78	11	465	475	45	12	413	0	425	12	143	0	23	0	23		1	23
	DOMINICAN REPUBLIC	490	28	1	519	549	1	166	349	3	518	224	40	60	1	0	61		75	0
	ECUADOR	56	39	2	97	62	42	451	218	2	671	450	218	0	0	0	0		13	0
	EL SALVADOR	241	76	0	317	278	76	19	202	0	221	19	202	5	2	0	7		30	2
	GUATEMALA	923	137	0	1060	950	131	3	339	0	342	3	88	25	0	0	25		25	0
	HONDURAS	134	2	1	137	173	0	22	124	0	146	22	41	47	0	0	47		48	0
	MEXICO	1703	6829	328	8860	1324	318	3496	17050	550	21096	4176	351	1075	6946	625	8646		1232	475
	PERU	1459	159	48	1666	1489	5	348	1263	25	1636	373	1186	94	29	18	141		101	15
	URUGUAY	209	5	13	227	210	0	43	253	83	379	45	40	17	17	3	37		21	3
	VENEZUELA	0	1	0	1	0	0	267	38	1	306	2369	0	0	0	0	0		5	0
	OTHER LAT. AM. & CAR.	248	145	1	394	328	73	116	843	23	982	31	326	9730	1	294	10025		13451	2
	Total	23333	18716	1591	43640	16816	750	19508	39297	692	59497	24666	4492	14901	8546	2228	25675		18656	549
	Asia and Pacific
	CHINA-MAINLAND	16306	5901	2622	24829	13874	2044	2807	14174	801	17782	2471	2915	6157	2635	257	9049		5771	44
	INDIA	14561	2322	149	17032	10052	43	3288	15729	0	19017	3242	2	3316	2117	414	5847		3071	687
	INDONESIA	1344	331	35	1710	1489	705	1691	3313	6	5010	1751	982	189	390	8	587		197	34
	KOREA, SOUTH	4852	2894	966	8712	4288	634	12986	13732	785	27503	12387	1254	3143	1354	1507	6004		3020	98
	KUWAIT	409	3	110	522	428	2	11294	202	2	11498	11294	0	93	17	4	114		91	17
	MALAYSIA	1404	363	208	1975	1253	165	901	4788	2	5691	901	549	543	300	81	924		545	277
	PAKISTAN	109	5	5	119	131	3	71	818	3	892	72	9	13	0	1	14		13	0
	PHILIPPINES	1886	1007	5	2898	1988	952	42	2484	282	2808	61	82	61	137	7	205		64	0
	QATAR	2920	20	88	3028	2705	0	445	0	57	502	413	0	400	0	7	407		43	0
	SAUDI ARABIA	585	443	624	1652	563	8	10689	62	99	10850	10721	0	50	789	192	1031		50	0
	TAIWAN	2165	881	395	3441	1957	516	7768	7110	72	14950	7771	16	5292	342	535	6169		5313	102
	THAILAND	655	500	85	1240	541	21	92	3504	19	3615	96	0	199	45	25	269		200	1
	UNITED ARAB EMIRATES	3087	698	797	4582	4044	702	1715	2544	96	4355	1790	727	1358	80	118	1556		1504	70
	WEST BANK AND GAZA	0	0	0	0	0	0	0	0	0	0	0	0	0	0	0	0		0	0
	OTHER ASIA AND PACIFIC	1424	347	20	1791	1861	94	1050	2591	23	3664	987	1282	515	83	19	617		469	60
	Total	51707	15715	6109	73531	45174	5889	54839	71051	2247	128137	53957	7818	21329	8289	3175	32793		20351	1390
	Africa
	ALGERIA	2	168	0	170	4	1	0	674	0	674	0	158	0	14	0	14		0	0
	EGYPT	210	51	10	271	227	38	1147	743	6	1896	1147	28	5	15	0	20		86	15
	GHANA	81	0	0	81	95	0	185	0	0	185	437	0	0	0	0	0		0	0
	KENYA	56	70	0	126	56	18	193	448	0	641	193	4	4	0	0	4		4	0
	MOROCCO	339	144	6	489	389	18	21	219	0	240	21	0	8	0	0	8		0	0
	NIGERIA	423	128	22	573	501	12	577	1012	81	1670	577	0	8	8	2	18		8	7
	SAINT HELENA	0	0	0	0	0	0	0	0	0	0	0	0	0	0	0	0		0	0
	SOUTH AFRICA	2197	308	560	3065	2368	5	467	2142	21	2630	583	0	1233	599	336	2168		1216	77
	SOUTH SUDAN	0	0	0	0	1	0	0	0	0	0	0	0	0	0	0	0		0	0
	OTHER AFRICA	121	127	0	248	119	34	991	511	30	1532	1231	43	135	29	4	168		295	0
	Total	3429	996	598	5023	3760	126	3581	5749	138	9468	4189	233	1393	665	342	2400		1609	99
	Banking Centers
	BAHAMAS	3	3	1	7	2966	2	13	133	33	179	16	1	3173	4	42	3219		3593	4
	BAHRAIN	300	52	46	398	917	25	124	197	0	321	123	0	3	0	0	3		3	0
	BERMUDA	276	18	2	296	274	18	7	0	1	8	7	0	11208	50	597	11855		11855	17
	CAYMAN ISLANDS	221	38	57	316	3610	38	18	0	15	33	18	0	251852	957	14900	267709		273678	908
	HONG KONG	5743	1937	801	8481	7479	2466	512	15104	47	15663	508	46	5365	4201	512	10078		5377	1104
	LEBANON	844	29	13	886	997	28	187	47	0	234	187	23	0	0	0	0		0	0
	MAURITIUS	46	92	1	139	70	155	75	36	0	111	75	0	601	18	35	654		608	17
	PANAMA	908	42	44	994	1160	102	88	598	93	779	391	473	166	1	5	172		337	0
	SINGAPORE	5175	2407	527	8109	5475	1909	24028	14000	88	38116	23706	7	3679	2730	691	7100		2643	2933
	OTHER BANKING CENTERS	397	34	8	439	546	25	113	87	0	200	154	0	6129	586	989	7704		7480	556
	Total	13913	4652	1500	20065	23494	4768	25165	30202	277	55644	25185	550	282176	8547	17771	308494		305574	5539
	International & Regional Organizations
	AFRICAN	0	0	0	0	0	0	523	0	46	569	546	0	0	0	0	0		0	0
	ASIAN	0	0	0	0	0	0	1226	0	357	1583	986	0	0	0	0	0		0	0
	EUROPEAN	0	0	0	0	0	0	13599	0	302	13901	13216	0	0	0	0	0		0	0
	INTERNATIONAL	0	0	0	0	0	0	4202	0	1863	6065	3817	0	0	0	0	0		0	0
	LATIN AMERICAN	0	0	0	0	0	0	1214	0	421	1635	1210	0	0	0	0	0		0	0
	MIDDLE EASTERN	0	0	0	0	0	0	32	0	0	32	32	0	0	0	0	0		0	0
	Total	0	0	0	0	0	0	20796	0	2989	23785	19807	0	0	0	0	0		0	0
	UNITED STATES	24273	159808	20453	204534	12261	750	32302	1800051	15538	1847891	30644	130	45967	2030839	48478	2125284		39539	5120
	Grand Total	328400	316436	92139	736975	286514	92053	320737	2319778	71515	2712030	322637	21376	665823	2310779	135075	3111677		684700	85543

[truncated: 6 more sheets: LFI - Table 4.2, All Others - Table 1, All Others - Table 2, All Others - Table 3, All Others - Table 4.1, All Others - Table 4.2]
