# Supplementary material for: Data for the spatiotemporal analysis of US global banks’ exposure to foreign counterparty risks
Source: Data Brief. 2019 May 24;25:103964. doi: 10.1016/j.dib.2019.103964 (PMC6551556; doi:10.1016/j.dib.2019.103964)
Supplement: Supplementary file 6 — Multimedia component 6 [file mmc6.xls]

## Sheet: E16_009
	Federal Financial Institutions Examination Council
	Statistical Release E.16 (126)		Period: June 30, 2017

## Sheet: All Banks - Table 1
	Country Exposure Lending Survey /1: June 30, 2017 (Q2_2017) Table 1 - Claims On Foreign Obligors Held by U.S. Banks on an Ultimate Risk Basis (Adjusted to Reflect Guarantees and Other Risk Transfers) & Off-Balance-Sheet Items ($ Millions) All U.S. Banks - Group A
		Claims - Ultimate-Risk Basis /2							Off-Balance Sheet Items
			Claims on Local Residents (Excluding Claims from the Fair Value of Derivative Products)						Cross-Border and Local Commitments and Guarantees		Credit Derivatives (By Reference Entity)
											Gross		Gross-Net /5
		Cross-border Claims (Excluding Claims from the Fair Value of Derivative Products)	Total	In Non-Local Currency	In Local Currency	Claims Resulting From the Fair Value of Derivative Products /3	Country Risk Claims /4		Unused Commitments	Guarantees (Excluding Credit Derivatives Sold)	Total Credit Derivatives Sold	Total Credit Derivatives Purchased	Total Credit Derivatives Sold		Total Credit Derivatives Purchased	Trade Finance
		(A)	(B)	(B1)	(B2 = B - B1)	(C)	(D = A+B+C)
	G-10 and Luxembourg
	BELGIUM	19820	5018	879	4139	2319	27157		4044	440	21940	23315	11203		12580	198
	CANADA	93728	57394	10130	47264	18216	169338		81837	12847	31795	31572	16037		15706	190
	FRANCE	166168	15190	307	14883	15074	196432		88233	3881	244639	245955	121648		122979	643
	GERMANY	214078	98773	496	98277	23731	336582		46875	6486	210996	218943	105178		113134	1139
	ITALY	38331	6146	762	5384	18466	62943		8893	1145	231423	239345	63503		71329	220
	JAPAN	119856	264371	51110	213261	14552	398779		88881	4518	126496	131813	57332		62592	363
	LUXEMBOURG	51300	13941	2283	11658	5352	70593		10891	3029	34868	35576	16013		16721	851
	NETHERLANDS	58318	11179	894	10285	12911	82408		23000	3997	119611	121239	58501		60125	1367
	SWEDEN	25423	1141	6	1135	1200	27764		6120	199	38266	37911	20690		20336	245
	SWITZERLAND	81663	24112	6571	17541	5371	111146		15943	4899	71186	70565	39783		39115	1880
	UNITED KINGDOM	140371	357880	102153	255727	56915	555166		130654	15302	319049	402413	163206		164125	1789
	Total	1009056	855145	175591	679554	174107	2038308		505371	56743	1450269	1558647	673094		698742	8885
	Non G-10 Developed Countries
	AUSTRALIA	28854	65618	3172	62446	4893	99365		27171	1960	55013	55624	26824		27441	412
	AUSTRIA	12254	62	1	61	650	12966		1514	158	13198	13849	6065		6716	206
	CYPRUS	2577	0	0	0	132	2709		253	16	512	472	199		160	6
	DENMARK	9561	260	73	187	1958	11779		3852	148	14713	14671	8196		8155	46
	FINLAND	10726	124	0	124	536	11386		1614	198	20139	20150	9980		9971	103
	GREECE	10251	193	0	193	958	11402		1337	187	3742	3657	2124		2038	33
	IRELAND	68789	10286	1214	9072	3981	83056		9043	1531	16982	17439	8880		9307	111
	ISRAEL	5151	1384	256	1128	1045	7580		1930	498	3684	3704	1755		1755	127
	NEW ZEALAND	2121	1642	5	1637	444	4207		1049	90	2798	2902	1668		1775	14
	NORWAY	19883	214	99	115	661	20758		3115	149	13297	13296	7150		7151	101
	PORTUGAL	5198	55	18	37	170	5423		649	94	25188	24394	11013		10217	44
	SLOVAKIA	232	326	211	115	11	569		49	34	1789	1824	717		751	0
	SPAIN	33676	3055	159	2896	2894	39625		7627	1614	83792	84982	34092		35283	545
	OTHER NON G-10 DEV.	4493	0	0	0	461	4954		403	67	1037	943	514		418	0
	Total	213766	83219	5208	78011	18794	315779		59606	6744	255884	257907	119177		121138	1748
	Eastern Europe
	BULGARIA	51	244	69	175	4	299		23	73	2465	2455	1010		1000	3
	CZECH REPUBLIC	6454	2906	334	2572	145	9505		1739	312	1437	1407	731		700	16
	HUNGARY	1510	2095	270	1825	51	3656		421	309	4340	4346	1594		1600	23
	KOSOVO	0	0	0	0	0	0		0	0	0	0	0		0	0
	POLAND	3210	10731	3	10728	198	14139		4225	602	4712	4932	1709		1930	98
	ROMANIA	431	1566	364	1202	11	2008		85	149	1784	1799	840		857	14
	RUSSIA	6069	6133	541	5592	195	12397		1992	315	45368	44934	17354		16854	206
	TURKEY	14515	3178	691	2487	882	18575		411	213	40586	38331	15905		13642	3161
	OTHER E. EUROPE	1521	535	6	529	24	2080		112	52	8480	8684	4044		4250	160
	Total	33761	27388	2278	25110	1510	62659		9008	2025	109172	106888	43187		40833	3681
	Latin America and Caribbean
	ANGUILLA	3295	0	0	0	55	3350		357	0	0	0	0		0	0
	ARGENTINA	2909	3632	538	3094	35	6576		622	89	2946	2961	2334		2333	184
	BRAZIL	47451	34399	1320	33079	1692	83542		5565	2045	42897	47480	14330		18793	7090
	CHILE	8629	2602	1	2601	1032	12263		787	167	5545	6042	2443		2918	3903
	COLOMBIA	5934	3679	24	3655	332	9945		2032	385	10731	11470	3633		4349	1174
	COSTA RICA	780	526	246	280	26	1332		59	120	17	11	17		11	342
	DOMINICAN REPUBLIC	1104	406	74	332	1	1511		19	121	0	5	0		5	353
	ECUADOR	661	525	0	525	4	1190		87	245	15	17	15		17	169
	EL SALVADOR	460	186	0	186	0	646		155	22	85	100	50		65	237
	FRENCH GUIANA	0	0	0	0	0	0		0	0	0	0	0		0	0
	GUATEMALA	1789	482	188	294	14	2285		42	143	0	20	0		20	1049
	HONDURAS	295	116	31	85	4	415		11	36	0	50	0		50	161
	MEXICO	22706	72900	4743	68157	3064	98670		26760	1733	35639	36460	13988		14569	1648
	MONTSERRAT	0	0	0	0	0	0		0	0	0	0	0		0	0
	PERU	4054	1748	1027	721	147	5949		235	308	6094	6460	2699		3046	933
	URUGUAY	1082	783	181	602	136	2001		66	143	79	134	79		132	38
	VENEZUELA	1777	25	1	24	30	1832		82	39	7212	7694	3019		3501	33
	OTHER LAT. AM. & CAR.	26632	1406	499	907	630	28668		877	802	597	333	531		266	487
	Total	129558	123415	8873	114542	7202	260175		37756	6398	111857	119237	43138		50075	17801
	Asia and Pacific
	CHINA-MAINLAND	63524	34823	7175	27648	2640	100987		6195	1322	49193	49243	22365		22392	6921
	INDIA	43835	36667	3513	33154	1359	81861		9331	1926	7040	6946	4011		3906	9865
	INDONESIA	7412	7073	2561	4512	166	14651		2734	161	13682	13926	4820		5058	915
	KOREA, SOUTH	43272	43458	4811	38647	2501	89231		15629	3715	46728	46586	22184		20403	5059
	KUWAIT	8456	240	48	192	145	8841		313	229	20	11	20		11	559
	MALAYSIA	3368	11339	1903	9436	237	14944		6689	927	14943	14441	7929		7333	323
	PAKISTAN	391	1095	29	1066	12	1498		281	26	30	32	17		19	123
	PHILIPPINES	2799	5276	1061	4215	82	8157		3797	231	9275	9299	3838		3859	250
	QATAR	4489	166	149	17	1209	5864		32	113	3283	3916	1974		2599	599
	SAUDI ARABIA	16405	2605	758	1847	750	19760		2203	321	2813	2741	1316		1242	804
	TAIWAN	25767	21750	4186	17564	535	48052		15037	495	159	178	151		165	233
	THAILAND	2508	7879	147	7732	358	10745		5848	283	3596	3675	1803		1883	160
	UNITED ARAB EMIRATES	8147	6354	3171	3183	974	15475		3527	1099	5209	7278	3020		5090	1098
	WEST BANK AND GAZA	0	0	0	0	0	0		2	9	0	0	0		0	2
	OTHER ASIA AND PACIFIC	6974	3570	1544	2026	165	10709		2060	498	4667	4248	2334		1915	1529
	Total	237347	182295	31056	151239	11133	430775		73678	11355	160638	162520	75782		75875	28440
	Africa
	ALGERIA	36	1128	189	939	0	1164		402	211	0	0	0		0	130
	EGYPT	5166	752	79	673	7	5925		174	20	324	335	177		187	237
	GHANA	618	0	0	0	7	625		163	75	0	0	0		0	126
	KENYA	327	724	165	559	5	1056		147	241	38	10	38		10	49
	MOROCCO	433	330	0	330	30	793		266	59	235	242	152		160	517
	NIGERIA	3843	1364	156	1208	200	5407		1538	278	7	8	7		8	479
	SAINT HELENA	0	0	0	0	0	0		0	0	0	0	0		0	0
	SOUTH AFRICA	6942	5897	174	5723	896	13735		1917	288	22820	22868	8887		8902	172
	SOUTH SUDAN	0	0	0	0	0	0		0	0	0	0	0		0	0
	OTHER AFRICA	2506	1294	223	1071	185	3985		440	342	1950	2086	748		887	236
	Total	19871	11489	986	10503	1330	32690		5047	1514	25374	25549	10009		10154	1946
	Banking Centers
	BAHAMAS	11855	199	33	166	85	12139		367	103	15	0	15		0	16
	BAHRAIN	618	430	71	359	47	1095		345	161	157	195	104		142	73
	BERMUDA	22675	97	71	26	1153	23925		7646	6181	4245	4273	2040		2054	91
	CAYMAN ISLANDS	349334	1301	735	566	9556	360191		48162	3141	15585	13247	10726		8386	178
	HONG KONG	26424	39190	8724	30466	1516	67130		18564	2119	8553	8927	4885		5237	1243
	LEBANON	1380	179	151	28	15	1574		96	134	554	379	344		168	544
	MAURITIUS	1405	441	196	245	135	1981		234	58	10	10	10		10	86
	PANAMA	3367	879	854	25	315	4561		800	299	4701	5155	2346		2793	480
	SINGAPORE	42878	39645	10259	29386	1651	84174		18273	1428	6060	6006	3485		3422	604
	OTHER BANKING CENTERS	18007	1103	935	168	2251	21361		5139	1970	6393	7663	2433		3638	263
	Total	477943	83464	22029	61435	16724	578131		99626	15594	46273	45855	26388		25850	3578
	International & Regional Organizations
	AFRICAN	759	0	0	0	226	985		23	0	0	0	0		0	62
	ASIAN	3585	0	0	0	353	3938		7	0	0	0	0		0	241
	CARIBBEAN	0	0	0	0	0	0		0	0	0	0	0		0	0
	EUROPEAN	16970	0	0	0	576	17546		2	26	99	221	99		221	0
	INTERNATIONAL	10002	0	0	0	3019	13021		96	21	0	0	0		0	318
	LATIN AMERICAN	4327	0	0	0	543	4870		87	3	0	0	0		0	60
	MIDDLE EASTERN	74	0	0	0	1	75		0	0	0	0	0		0	0
	Total	35717	0	0	0	4718	40435		215	50	99	221	99		221	681
	UNITED STATES	317416	12261652	38601	12223051	141984	12721052		5346316	454237	1061184	1107670	555432		594594	15654
	Grand Total	2474435	13628067	284622	13343445	377502	16480004		6136623	554660	3220750	3384494	1546306		1617482	82414

## Sheet: All Banks - Table 2
	Country Exposure Lending Survey /1: June 30, 2017 Table 2 - Claims On Foreign Obligors Held by U.S. Banks on an Immediate-Counterparty Basis & Risk Transfers ($ Millions) All U.S. Banks - Group A
		Claims - Immediate-Counterparty Basis /6					Risk Transfers
		Cross-Border Claims (Excluding Claims from the Fair Value of Derivative Products)	Claims on Local Residents in Non-Local Currency (Excluding Claims from the Fair Value of Derivative Products)	Remaining Maturity (less than or equal to 1 year)	Claims on Local Residents in Local Currency (Excluding Claims from the Fair Value of Derivative Products)	Total Cross-Border and Local Claims on Immediate-Counterparty Basis (Excluding claims from the Fair Value of Derivative Products)	Outward Risk Transfers /7	Inward Risk Transfers /8	Total Cross-Border and Local Claims on Ultimate-Risk Basis (Excluding claims from the Fair value of Derivative Products)
	G-10 and Luxembourg
	BELGIUM	19927	837	13783	4082	24846	1829	1823	24838
	CANADA	88206	10912	60542	48376	147494	12577	16207	151122
	FRANCE	155273	219	126304	14636	170128	1811	13042	181358
	GERMANY	137931	472	96614	97856	236259	6468	86127	312851
	ITALY	37041	772	27450	5438	43251	330	1558	44477
	JAPAN	92700	53398	129186	210954	357052	2150	29329	384227
	LUXEMBOURG	61644	2302	42065	11649	75595	13297	2941	65241
	NETHERLANDS	66767	906	30676	9813	77486	16918	8929	69497
	SWEDEN	23486	6	17406	1136	24628	1656	3591	26564
	SWITZERLAND	26538	6567	25696	17337	50442	2617	57950	105775
	UNITED KINGDOM	188319	108693	242713	255468	552480	82757	28528	498251
	Total	897832	185084	812435	676745	1759661	142410	250025	1864201
	Non G-10 Developed Countries
	AUSTRALIA	27649	3686	13547	64640	95975	5092	3590	94472
	AUSTRIA	13983	1	7523	62	14046	2066	335	12316
	CYPRUS	3056	0	2011	0	3056	552	73	2577
	DENMARK	8288	73	7517	188	8549	536	1807	9821
	FINLAND	11295	0	7513	125	11420	1134	565	10850
	GREECE	10416	0	10049	224	10640	245	49	10444
	IRELAND	110798	2680	90988	9033	122511	47009	3577	79075
	ISRAEL	4394	323	3225	1115	5832	1053	1758	6535
	NEW ZEALAND	2340	5	1459	1911	4256	706	209	3763
	NORWAY	19731	99	16976	115	19945	1054	1205	20097
	PORTUGAL	5221	18	4282	96	5335	186	101	5253
	SLOVAKIA	233	260	333	115	608	60	11	558
	SPAIN	31157	175	22556	3040	34372	825	3188	36731
	OTHER NON G-10 DEV.	4452	0	3829	1	4453	510	551	4493
	Total	253013	7320	191808	80665	340998	61028	17019	296985
	Eastern Europe
	BULGARIA	75	100	168	179	354	64	5	295
	CZECH REPUBLIC	6549	368	6339	2648	9565	227	24	9360
	HUNGARY	1560	280	1112	1841	3681	217	141	3605
	KOSOVO	0	0	0	0	0	0	0	0
	POLAND	3236	3	2163	10999	14238	428	134	13941
	ROMANIA	534	400	782	1260	2194	237	40	1997
	RUSSIA	5589	457	4438	5923	11969	786	1015	12202
	TURKEY	14219	691	12402	2757	17667	1109	1136	17693
	OTHER E. EUROPE	1872	7	1262	599	2478	484	65	2056
	Total	33634	2306	28666	26206	62146	3552	2560	61149
	Latin America and Caribbean
	ANGUILLA	3263	0	3260	0	3263	32	64	3295
	ARGENTINA	3293	617	2739	3470	7380	1041	202	6541
	BRAZIL	35566	1627	24169	34327	71520	5059	15384	81850
	CHILE	8666	1	5693	2600	11267	395	361	11231
	COLOMBIA	5881	23	3756	3965	9869	1013	762	9613
	COSTA RICA	806	250	782	282	1338	186	153	1306
	DOMINICAN REPUBLIC	1375	74	1067	333	1782	321	50	1510
	ECUADOR	923	0	438	562	1485	353	54	1186
	EL SALVADOR	620	0	510	187	807	191	31	646
	FRENCH GUIANA	0	0	0	0	0	0	0	0
	GUATEMALA	1839	188	1491	300	2327	254	206	2271
	HONDURAS	453	34	347	92	579	168	1	411
	MEXICO	24957	4732	17065	68618	98307	5910	3209	95606
	MONTSERRAT	0	0	0	0	0	0	0	0
	PERU	4031	1054	3117	838	5923	511	393	5802
	URUGUAY	1216	194	753	607	2017	185	30	1865
	VENEZUELA	4335	1	1452	27	4363	2720	195	1802
	OTHER LAT. AM. & CAR.	36399	519	25454	920	37838	10911	1118	28038
	Total	133623	9314	92093	117128	260065	29250	22213	252973
	Asia and Pacific
	CHINA-MAINLAND	54928	7747	56362	30324	92999	4854	10204	98347
	INDIA	38128	3662	35864	35381	77171	4459	7792	80502
	INDONESIA	8139	2738	8481	4759	15636	1959	808	14485
	KOREA, SOUTH	37812	4816	37402	39604	82232	1457	5957	86730
	KUWAIT	8583	48	8139	202	8833	289	153	8696
	MALAYSIA	3235	1660	4068	9658	14553	437	590	14707
	PAKISTAN	479	29	367	1135	1643	170	13	1486
	PHILIPPINES	2581	1039	3253	4421	8041	463	497	8075
	QATAR	4007	149	2820	52	4208	388	835	4655
	SAUDI ARABIA	17247	758	13024	1850	19855	1281	435	19010
	TAIWAN	24805	3669	27788	17785	46259	407	1665	47517
	THAILAND	2438	154	2201	7811	10403	204	186	10387
	UNITED ARAB EMIRATES	9300	3228	8954	3194	15722	2243	1023	14501
	WEST BANK AND GAZA	0	0	0	0	0	0	0	0
	OTHER ASIA AND PACIFIC	9100	1668	7451	2200	12968	3253	827	10544
	Total	220782	31365	216174	158376	410523	21864	30985	419642
	Africa
	ALGERIA	47	197	242	1288	1532	368	0	1164
	EGYPT	5469	85	5232	718	6272	369	14	5918
	GHANA	1117	0	783	0	1117	644	146	618
	KENYA	339	178	496	563	1080	30	2	1051
	MOROCCO	481	0	448	356	837	78	3	763
	NIGERIA	3906	182	2959	1223	5311	183	80	5207
	SAINT HELENA	0	0	0	0	0	0	0	0
	SOUTH AFRICA	5802	173	3389	5729	11704	300	1436	12839
	SOUTH SUDAN	2	0	2	0	2	2	0	0
	OTHER AFRICA	4076	252	2649	1156	5484	2030	351	3800
	Total	21239	1067	16200	11033	33339	4004	2032	31360
	Banking Centers
	BAHAMAS	16052	40	13961	165	16257	4537	335	12054
	BAHRAIN	1216	71	1118	358	1645	609	10	1048
	BERMUDA	24772	63	18260	25	24860	4867	2779	22772
	CAYMAN ISLANDS	400139	852	278032	353	401344	58196	7737	350635
	HONG KONG	28101	12231	30983	32835	73167	13495	5945	65614
	LEBANON	1548	154	928	29	1731	190	19	1559
	MAURITIUS	1925	225	1473	241	2391	588	42	1846
	PANAMA	4953	867	3092	28	5848	2108	514	4246
	SINGAPORE	42472	12718	49373	30113	85303	6435	3650	82523
	OTHER BANKING CENTERS	24369	1236	16067	167	25772	8586	1928	19110
	Total	545547	28457	413287	64314	638318	99611	22959	561407
	International & Regional Organizations
	AFRICAN	739	0	231	0	739	0	20	759
	ASIAN	3365	0	484	0	3365	0	221	3585
	CARIBBEAN	0	0	0	0	0	0	0	0
	EUROPEAN	16513	0	4708	0	16513	0	457	16970
	INTERNATIONAL	9215	0	3810	0	9215	0	787	10002
	LATIN AMERICAN	4322	0	954	0	4322	0	4	4327
	MIDDLE EASTERN	74	0	74	0	74	0	0	74
	Total	34228	0	10261	0	34228	0	1489	35717
	UNITED STATES	293151	163774	238540	12106817	12563742	372634	385232	12579068
	Grand Total	2433049	428687	2019464	13241284	16103020	734353	734514	16102502

## Sheet: All Banks - Table 3
	Country Exposure Lending Survey /1: June 30, 2017 Table 3 - Foreign-Office Liabilities & Memorandum Items ($ Millions) All U.S. Banks - Group A
		Foreign Office Liabilities						Memorandum Items /9
		By Country of Foreign Office							Trading Assets		Collateralized Claims Not Subject to Risk Transfers /11
		Non-Local Currency	Local Currency	Total	By Country of Creditor	Net Due To (or Due From) Own Related Offices in Other Countries		Securities - HTM and AFS	Assets Held for Trading	Offsetting Positions for Trading Book /10	Total Collateral	Of Which Cash	Of Which Same Country		Of Which Resale/Reverse Repurchase Agreements & Securities Lending
	G-10 and Luxembourg
	BELGIUM	33807	9892	43699	19144	-15250		2297	7026	2437	2235	0	394		2235
	CANADA	6831	33173	40004	44218	27253		26994	19522	2721	33021	10	9144		32412
	FRANCE	333	5237	5570	55394	12579		15325	44552	14021	78610	42	20351		78605
	GERMANY	20013	52348	72361	108981	39602		27181	35995	14032	92170	12	11697		91863
	ITALY	251	3482	3733	37764	1883		2216	22073	8965	5990	8	926		5987
	JAPAN	3449	66667	70116	82282	200357		7697	79901	32478	156539	0	57639		156535
	LUXEMBOURG	23136	14166	37302	84064	-13810		2899	8951	1176	13228	23	150		13139
	NETHERLANDS	25943	7173	33116	64338	-25726		10539	18253	2383	2237	0	236		2169
	SWEDEN	612	1118	1730	12443	-483		4540	6502	1526	4969	0	453		4832
	SWITZERLAND	10217	1984	12201	39424	12719		2539	7333	268	13734	0	47		13711
	UNITED KINGDOM	947485	286302	1233787	318426	173076		33009	76245	14308	137526	53	41353		135575
	Total	1072077	481542	1553619	866478	412200		135236	326353	94315	540259	148	142390		537063
	Non G-10 Developed Countries
	AUSTRALIA	6581	56634	63215	77338	10724		17665	27048	2720	3803	62	2604		3738
	AUSTRIA	3	108	111	8285	-54		3660	4780	2882	1761	5	1		1761
	CYPRUS	0	0	0	1900	0		0	971	13	480	0	38		442
	DENMARK	1889	1125	3014	9721	-2796		195	3242	87	3542	0	100		3537
	FINLAND	634	1039	1673	9166	-1395		3165	4749	1580	1086	0	9		1086
	GREECE	50	1867	1917	4227	-1746		0	2363	80	7469	0	2050		7469
	IRELAND	9457	6296	15753	89924	21939		4121	14864	514	32308	185	1981		32157
	ISRAEL	916	1329	2245	4279	-676		569	1562	108	292	0	285		157
	NEW ZEALAND	33	996	1029	3396	1069		322	598	47	169	0	78		168
	NORWAY	259	1031	1290	7967	-949		1972	2316	234	10816	0	294		10815
	PORTUGAL	37	273	310	2425	-178		198	1711	871	2631	2	225		2631
	SLOVAKIA	506	1	507	625	-90		115	57	25	34	0	0		34
	SPAIN	316	2439	2755	15804	1014		2437	17041	4545	3117	3	1160		3110
	OTHER NON G-10 DEV.	5	0	5	4004	0		13	357	1	2816	0	0		2816
	Total	20686	73138	93824	239061	26862		34432	81659	13707	70324	257	8825		69921
	Eastern Europe
	BULGARIA	168	257	425	1197	-139		63	33	1	0	0	0		0
	CZECH REPUBLIC	906	1636	2542	2666	559		0	1407	222	5431	0	4411		5431
	HUNGARY	596	1354	1950	2756	562		899	1486	445	137	0	62		137
	KOSOVO	0	0	0	0	0		0	0	0	0	0	0		0
	POLAND	2	9951	9953	11973	2148		4937	2742	1004	105	0	104		105
	ROMANIA	361	1202	1563	1555	105		606	464	134	179	0	179		179
	RUSSIA	2332	5082	7414	15690	-694		823	3537	425	1180	0	1148		1180
	TURKEY	688	1823	2511	3572	1094		281	3493	253	2108	0	1495		2108
	OTHER E. EUROPE	214	507	721	2359	-90		52	755	346	177	0	0		177
	Total	5267	21812	27079	41768	3545		7661	13917	2830	9317	0	7399		9317
	Latin America and Caribbean
	ANGUILLA	1	0	1	888	0		0	0	0	2661	0	0		2661
	ARGENTINA	462	2334	2796	2865	1708		614	2201	194	506	0	506		506
	BRAZIL	424	17358	17782	21837	18854		3621	25457	1637	12152	0	11880		12152
	CHILE	3	115	118	1097	2480		811	1146	125	62	0	16		61
	COLOMBIA	9	3076	3085	3591	658		442	1114	149	114	0	114		114
	COSTA RICA	219	187	406	458	313		139	173	14	34	0	34		34
	DOMINICAN REPUBLIC	96	208	304	304	112		201	208	30	0	0	0		0
	ECUADOR	0	467	467	434	87		54	133	51	0	0	0		0
	EL SALVADOR	0	127	127	168	107		73	28	12	0	0	0		0
	FRENCH GUIANA	0	0	0	0	0		0	0	0	0	0	0		0
	GUATEMALA	73	221	294	413	180		260	66	4	100	0	100		100
	HONDURAS	21	65	86	92	36		59	74	4	0	0	0		0
	MEXICO	5599	54337	59936	66088	18521		14206	13454	1701	3783	0	1417		3781
	MONTSERRAT	0	0	0	0	0		0	0	0	0	0	0		0
	PERU	689	631	1320	1585	522		233	598	103	129	0	0		129
	URUGUAY	2205	168	2373	503	1982		4	768	107	0	0	0		0
	VENEZUELA	0	19	19	2054	45		165	341	102	0	0	0		0
	OTHER LAT. AM. & CAR.	872	846	1718	34496	857		378	2140	62	4957	3	247		4957
	Total	10673	80159	90832	136873	46462		21260	47901	4295	24498	3	14314		24495
	Asia and Pacific
	CHINA-MAINLAND	7697	22579	30276	44449	7923		3970	35537	369	10250	0	26		10224
	INDIA	789	8053	8842	24034	14897		12997	30053	508	2120	0	1751		2120
	INDONESIA	2911	2122	5033	8639	2607		1560	4720	145	3	0	0		3
	KOREA, SOUTH	4193	25063	29256	40059	17676		8715	19571	1178	16432	0	1433		16432
	KUWAIT	111	83	194	5866	60		98	194	4	6951	0	0		6951
	MALAYSIA	4300	5996	10296	17551	1754		727	2615	30	37	0	37		37
	PAKISTAN	61	950	1011	1726	163		424	429	4	211	0	211		211
	PHILIPPINES	2385	3088	5473	7396	1703		417	896	122	1621	0	761		1621
	QATAR	10	55	65	2754	136		20	593	160	226	0	0		226
	SAUDI ARABIA	405	130	535	23006	2121		30	2241	22	10026	0	0		10026
	TAIWAN	12205	10060	22265	34614	7079		2092	14101	58	9977	15	285		9976
	THAILAND	1348	5244	6592	8511	1637		2475	2803	63	913	0	850		913
	UNITED ARAB EMIRATES	4353	2413	6766	12678	2549		10	711	176	1302	0	44		1258
	WEST BANK AND GAZA	0	0	0	6	0		0	0	0	0	0	0		0
	OTHER ASIA AND PACIFIC	4287	2056	6343	12944	-2469		853	1931	91	340	0	0		340
	Total	45055	87892	132947	244233	57836		34388	116395	2930	60409	15	5398		60338
	Africa
	ALGERIA	200	1013	1213	1176	274		335	44	0	0	0	0		0
	EGYPT	207	466	673	1200	200		332	3963	21	885	0	0		885
	GHANA	0	0	0	220	0		0	201	22	0	0	0		0
	KENYA	348	359	707	911	41		370	148	8	0	0	0		0
	MOROCCO	138	346	484	1021	-152		126	24	2	83	0	83		83
	NIGERIA	706	725	1431	3468	220		259	990	19	2902	0	317		2902
	SAINT HELENA	0	0	0	0	0		0	0	0	0	0	0		0
	SOUTH AFRICA	388	3968	4356	8970	2250		1640	3893	900	526	0	340		526
	SOUTH SUDAN	0	0	0	1	0		0	0	0	0	0	0		0
	OTHER AFRICA	569	956	1525	6613	147		421	669	50	99	0	0		99
	Total	2556	7833	10389	23580	2980		3483	9932	1022	4495	0	740		4495
	Banking Centers
	BAHAMAS	4823	280	5103	5954	-6721		111	189	0	7383	9	0		7383
	BAHRAIN	297	229	526	922	-25		143	159	22	283	0	0		283
	BERMUDA	617	9	626	15659	4061		509	5984	119	5116	6	298		4995
	CAYMAN ISLANDS	139678	620	140298	183624	-52082		71193	20305	366	173127	256	7663		171286
	HONG KONG	43617	26360	69977	55299	4256		7441	12389	1854	978	17	22		958
	LEBANON	179	22	201	2444	-17		0	878	31	0	0	0		0
	MAURITIUS	169	3	172	2513	12294		63	272	3	73	0	27		46
	PANAMA	1107	6	1113	1696	-222		422	335	49	126	0	0		126
	SINGAPORE	49308	20038	69346	59171	26363		9319	8146	47	27885	1	49		27880
	OTHER BANKING CENTERS	17068	3380	20448	28552	-914		620	4245	212	2158	2	78		2080
	Total	256863	50947	307810	355834	-13007		89821	52902	2703	217129	291	8137		215037
	International & Regional Organizations
	AFRICAN	0	0	0	85	0		333	247	10	0	0	0		0
	ASIAN	0	0	0	104	0		2611	741	50	0	0	0		0
	CARIBBEAN	0	0	0	0	0		0	0	0	0	0	0		0
	EUROPEAN	0	0	0	2076	0		10381	5894	1138	60	0	0		60
	INTERNATIONAL	0	0	0	1959	0		5232	1998	165	1753	0	16		1753
	LATIN AMERICAN	0	0	0	78	0		3281	747	9	0	0	0		0
	MIDDLE EASTERN	0	0	0	68	0		0	0	0	69	0	0		69
	Total	0	0	0	4370	0		21838	9627	1372	1882	0	16		1882
	UNITED STATES	0	0	0	233013	-535155		2500734	989716	166580	1050714	6244	747199		1007969
	Grand Total	1413177	803323	2216500	2145210	1723		2848853	1648402	289754	1979027	6958	934418		1930517

## Sheet: All Banks - Table 4.1
	Country Exposure Lending Survey /1: June 30, 2017 Table 4.1 - U.S. Banks' Claims by Sector (Banking, Public and Non-Bank Financial) of Obligor/Debtor ($ Millions) All U.S. Banks - Group A
		Claims on Banking Sector						Claims on Public Sector						Claims on Non-Bank Financial Sector
		Ultimate Risk Claims /2				Immediate Counterparty Basis Claims /6		Ultimate Risk Claims /2				Immediate Counterparty Basis Claims /6		Ultimate Risk Claims /2					Immediate Counterparty Basis Claims /6
		Cross-Border Claims	Claims on Local Residents	Fair Value of Derivatives /3	Total Claims	Cross-Border Claims	Claims on Local Residents in Non-Local Currency	Cross-Border Claims	Claims on Local Residents	Fair Value of Derivatives /3	Total Claims	Cross-Border Claims	Claims on Local Residents in Non-Local Currency	Cross-Border Claims	Claims on Local Residents	Fair Value of Derivatives /3	Total Claims		Cross-Border Claims	Claims on Local Residents in Non-Local Currency
	G-10 and Luxembourg
	BELGIUM	3647	753	1271	5671	4786	679	7869	3887	713	12469	7621	46	2750	172	30	2952		2619	52
	CANADA	26228	7092	7733	41053	26941	1113	11643	12031	2254	25928	6775	203	34164	6059	5883	46106		34337	914
	FRANCE	33007	911	8860	42778	24829	1	31690	3687	2932	38309	30086	0	79878	648	2063	82589		79748	9
	GERMANY	88910	436	7064	96410	21949	32	68608	94926	9263	172797	64398	17	30363	1406	4973	36742		29248	57
	ITALY	8855	241	1530	10626	8772	35	15593	263	15550	31406	15438	0	6631	234	833	7698		6510	3
	JAPAN	69213	56748	5593	131554	46186	45556	11924	109937	2372	124233	11899	4106	19698	73330	5676	98704		17498	2107
	LUXEMBOURG	2155	348	197	2700	4393	95	4672	9657	67	14396	4604	44	30868	2794	3675	37337		35663	2114
	NETHERLANDS	7157	107	6960	14224	5859	31	8160	8377	534	17071	7806	0	18745	596	3540	22881		18703	15
	SWEDEN	11943	29	790	12762	10362	0	3319	837	70	4226	3230	0	5076	6	205	5287		5095	5
	SWITZERLAND	60361	356	1256	61973	6874	78	3830	16715	63	20608	3737	0	6710	282	2799	9791		6037	247
	UNITED KINGDOM	59310	39008	16923	115241	112426	30100	9110	101288	11559	121957	7167	1699	48519	150067	20408	218994		46780	62321
	Total	370786	106029	58177	534992	273377	77720	176418	361605	45377	583400	162761	6115	283402	235594	50085	569081		282238	67844
	Non G-10 Developed Countries
	AUSTRALIA	11889	7168	3132	22189	10979	173	904	22846	123	23873	927	0	9279	9635	1070	19984		9484	1120
	AUSTRIA	2454	2	188	2644	2495	0	5967	1	438	6406	5967	1	1010	1	5	1016		753	0
	CYPRUS	179	0	4	183	180	0	58	0	0	58	58	0	1316	0	108	1424		1347	0
	DENMARK	4076	1	714	4791	3048	0	546	155	105	806	436	0	2561	74	801	3436		2548	73
	FINLAND	1081	8	5	1094	2176	0	6033	26	355	6414	5894	0	1554	0	132	1686		1531	0
	GREECE	9522	0	161	9683	9523	0	121	37	791	949	121	0	14	64	0	78		32	0
	IRELAND	2924	453	354	3731	33528	202	1730	6940	260	8930	1611	0	50879	790	2807	54476		61028	1985
	ISRAEL	557	62	448	1067	552	7	542	1098	119	1759	616	34	418	20	195	633		495	0
	NEW ZEALAND	336	514	292	1142	421	0	443	364	2	809	443	0	686	109	42	837		620	0
	NORWAY	4389	77	144	4610	4668	77	11582	81	345	12008	10995	0	1352	24	31	1407		1909	22
	PORTUGAL	2795	5	32	2832	2792	0	1248	0	65	1313	1245	0	297	0	17	314		279	0
	SLOVAKIA	3	0	5	8	0	0	92	116	0	208	92	1	7	12	0	19		2	12
	SPAIN	9300	190	1810	11300	7971	16	7142	663	123	7928	7134	0	4244	309	326	4879		4305	1
	OTHER NON G-10 DEV.	364	0	5	369	585	0	2896	0	412	3308	2896	0	577	0	24	601		375	0
	Total	49869	8480	7294	65643	78918	475	39304	32327	3138	74769	38435	36	74194	11038	5558	90790		84708	3213
	Eastern Europe
	BULGARIA	9	7	1	17	13	0	4	194	0	198	4	58	11	0	0	11		6	0
	CZECH REPUBLIC	3590	57	53	3700	3623	2	1200	2111	21	3332	1200	0	1391	26	0	1417		1391	20
	HUNGARY	310	23	22	355	419	18	904	1605	7	2516	904	47	63	22	1	86		63	0
	KOSOVO	0	0	0	0	0	0	0	0	0	0	0	0	0	0	0	0		0	0
	POLAND	726	649	80	1455	710	2	1790	5284	0	7074	1790	0	115	502	63	680		142	0
	ROMANIA	68	119	2	189	161	3	211	951	0	1162	171	172	43	139	4	186		43	52
	RUSSIA	1147	364	52	1563	1104	42	1019	2278	2	3299	884	10	297	1286	3	1586		244	191
	TURKEY	9959	1163	813	11935	9724	43	563	922	0	1485	676	344	593	64	3	660		658	31
	OTHER E. EUROPE	160	4	1	165	215	3	885	420	21	1326	887	0	32	0	1	33		33	0
	Total	15969	2386	1024	19379	15969	113	6576	13765	51	20392	6516	631	2545	2039	75	4659		2580	294
	Latin America and Caribbean
	ANGUILLA	5	0	0	5	5	0	0	0	0	0	0	0	3222	0	54	3276		3183	0
	ARGENTINA	124	143	7	274	178	9	1379	1793	0	3172	1349	134	122	29	0	151		125	4
	BRAZIL	8603	6992	331	15926	3414	3	12761	20015	0	32776	12734	0	2085	1049	568	3702		1589	69
	CHILE	5128	55	567	5750	5150	1	186	405	1	592	101	0	474	2051	307	2832		544	0
	COLOMBIA	2736	168	123	3027	2639	11	576	1067	7	1650	524	0	253	105	82	440		276	5
	COSTA RICA	361	109	10	480	418	55	40	381	0	421	38	184	0	7	0	7		10	7
	DOMINICAN REPUBLIC	415	13	0	428	427	0	209	266	0	475	264	22	15	0	0	15		20	0
	ECUADOR	184	49	4	237	211	0	72	193	0	265	71	0	1	0	0	1		1	0
	EL SALVADOR	235	11	0	246	269	0	28	137	0	165	28	0	9	0	0	9		37	0
	FRENCH GUIANA	0	0	0	0	0	0	0	0	0	0	0	0	0	0	0	0		0	0
	GUATEMALA	1021	115	0	1136	1041	100	54	361	0	415	54	86	2	0	0	2		3	0
	HONDURAS	157	1	0	158	197	0	30	98	1	129	30	28	50	0	0	50		51	0
	MEXICO	1832	6496	882	9210	1421	480	3392	23813	118	27323	3814	209	2249	8136	344	10729		2489	2
	MONTSERRAT	0	0	0	0	0	0	0	0	0	0	0	0	0	0	0	0		0	0
	PERU	1490	131	43	1664	1506	13	521	1174	19	1714	521	888	145	30	19	194		83	15
	URUGUAY	292	10	22	324	293	0	367	517	103	987	346	58	15	85	3	103		19	3
	VENEZUELA	24	1	28	53	31	0	539	14	2	555	2646	0	17	0	0	17		27	0
	OTHER LAT. AM. & CAR.	287	182	2	471	351	62	79	564	74	717	87	99	12563	1	491	13055		18140	2
	Total	22894	14476	2019	39389	17551	734	20233	50798	325	71356	22607	1708	21222	11493	1868	34583		26597	107
	Asia and Pacific
	CHINA-MAINLAND	22247	5490	1625	29362	18970	1760	11602	14442	470	26514	11601	3507	6732	3342	389	10463		6203	484
	INDIA	14652	2590	237	17479	10922	39	5976	17469	2	23447	5930	2	5876	3425	823	10124		5632	793
	INDONESIA	1443	390	30	1863	1526	662	2726	2968	17	5711	2733	871	227	557	20	804		250	135
	KOREA, SOUTH	5782	2370	356	8508	4558	742	17170	15612	359	33141	16227	1133	4813	2265	1184	8262		4613	22
	KUWAIT	522	35	117	674	577	0	6522	146	6	6674	6518	0	734	39	20	793		733	28
	MALAYSIA	1258	1271	133	2662	1154	499	591	4245	0	4836	589	278	450	584	21	1055		450	226
	PAKISTAN	137	9	6	152	193	3	116	937	5	1058	116	10	6	0	1	7		6	0
	PHILIPPINES	1383	969	12	2364	1451	879	215	2438	11	2664	199	55	93	153	9	255		98	0
	QATAR	2112	164	53	2329	2166	149	710	0	73	783	594	0	448	0	4	452		83	0
	SAUDI ARABIA	1790	627	540	2957	1761	14	12605	105	93	12803	12604	0	195	145	87	427		255	0
	TAIWAN	2279	978	215	3472	2010	402	5043	7829	41	12913	5042	16	6640	541	229	7410		6684	289
	THAILAND	521	1044	121	1686	423	2	404	3587	92	4083	404	0	207	209	36	452		209	1
	UNITED ARAB EMIRATES	2995	850	511	4356	3915	879	1895	2753	91	4739	1948	669	882	81	184	1147		987	71
	WEST BANK AND GAZA	0	0	0	0	0	0	0	0	0	0	0	0	0	0	0	0		0	0
	OTHER ASIA AND PACIFIC	1490	311	24	1825	1914	24	1498	2285	39	3822	1595	1251	594	93	38	725		1006	60
	Total	58611	17098	3980	79689	51540	6054	67073	74816	1299	143188	66100	7792	27897	11434	3045	42376		27209	2109
	Africa
	ALGERIA	3	166	0	169	14	1	0	688	0	688	0	155	0	13	0	13		0	0
	EGYPT	316	39	2	357	361	22	4550	584	2	5136	4550	17	11	15	0	26		78	15
	GHANA	103	0	2	105	115	0	368	0	5	373	947	0	0	0	0	0		0	0
	KENYA	59	18	0	77	59	8	200	403	0	603	200	5	6	0	4	10		6	0
	MOROCCO	357	97	25	479	387	0	15	143	0	158	15	0	0	0	0	0		0	0
	NIGERIA	420	51	23	494	519	6	3216	943	157	4316	3216	0	8	9	2	19		8	7
	SAINT HELENA	0	0	0	0	0	0	0	0	0	0	0	0	0	0	0	0		0	0
	SOUTH AFRICA	1990	263	472	2725	1960	12	1520	1703	10	3233	1212	0	881	1064	258	2203		901	89
	SOUTH SUDAN	0	0	0	0	2	0	0	0	0	0	0	0	0	0	0	0		0	0
	OTHER AFRICA	162	89	2	253	159	12	913	615	54	1582	1153	54	123	20	14	157		425	0
	Total	3410	723	526	4659	3576	61	10782	5079	228	16089	11293	231	1029	1121	278	2428		1418	111
	Banking Centers
	BAHAMAS	555	4	0	559	3681	0	24	127	32	183	23	0	8785	7	47	8839		9455	5
	BAHRAIN	353	65	44	462	820	25	148	157	2	307	147	0	11	0	1	12		8	0
	BERMUDA	327	18	0	345	323	44	10	0	0	10	10	0	14987	52	847	15886		17037	17
	CAYMAN ISLANDS	266	40	1	307	17071	38	166	0	28	194	101	3	328347	708	9209	338264		361676	754
	HONG KONG	7342	2390	585	10317	9220	3200	172	14533	124	14829	220	17	7708	4563	374	12645		7877	962
	LEBANON	993	51	15	1059	1166	49	284	40	0	324	284	18	0	0	0	0		0	0
	MAURITIUS	67	67	12	146	104	92	0	42	0	42	0	0	416	107	103	626		676	98
	PANAMA	1245	103	35	1383	1421	148	235	583	129	947	454	527	264	1	5	270		423	0
	SINGAPORE	6744	3106	357	10207	7263	2691	24167	18129	175	42471	23853	14	6050	2933	459	9442		6204	2958
	OTHER BANKING CENTERS	397	40	2	439	4129	46	156	30	8	194	199	0	7954	629	1574	10157		10131	524
	Total	18289	5884	1051	25224	45198	6333	25362	33641	498	59501	25291	579	374522	9000	12619	396141		413487	5318
	International & Regional Organizations
	AFRICAN	0	0	0	0	0	0	759	0	226	985	739	0	0	0	0	0		0	0
	ASIAN	0	0	0	0	0	0	3585	0	353	3938	3365	0	0	0	0	0		0	0
	CARIBBEAN	0	0	0	0	0	0	0	0	0	0	0	0	0	0	0	0		0	0
	EUROPEAN	0	0	0	0	0	0	16970	0	576	17546	16513	0	0	0	0	0		0	0
	INTERNATIONAL	0	0	0	0	0	0	10002	0	3019	13021	9215	0	0	0	0	0		0	0
	LATIN AMERICAN	0	0	0	0	0	0	4327	0	543	4870	4322	0	0	0	0	0		0	0
	MIDDLE EASTERN	0	0	0	0	0	0	74	0	1	75	74	0	0	0	0	0		0	0
	Total	0	0	0	0	0	0	35717	0	4718	40435	34228	0	0	0	0	0		0	0
	UNITED STATES	45895	287262	25718	358875	38783	7550	61794	3064959	14477	3141230	59282	26925	69084	3062985	54100	3186169		62767	15099
	Grand Total	585723	442338	99789	1127850	524912	99040	443259	3636990	70111	4150360	426513	44017	853895	3344704	127628	4326227		901004	94095

## Sheet: All Banks - Table 4.2
	Country Exposure Lending Survey /1: June 30, 2017 Table 4.2 - U.S. Banks' Claims by Sector (Other - Households & Corporate) of Obligor/Debtor ($ Millions) All U.S. Banks - Group A
		Claims on Other Sector
		Ultimate Risk Claims /2								Immediate Counterparty Basis Claims /6
		Cross-Border Claims			Claims on Local Residents					Cross-Border Claims			Claims on Local Residents
		Corporate	Households	Total (Other)	Corporate	Households	Total (Other)	Fair Value of Derivatives /3	Total Claims	Corporate	Households	Total (Other)	Corporate		Households	Total (Other)
	G-10 and Luxembourg
	BELGIUM	5012	542	5554	190	16	206	305	6065	4365	536	4901	59		1	60
	CANADA	19528	2165	21693	23674	8538	32212	2346	56251	18223	1930	20153	8662		20	8682
	FRANCE	20860	733	21593	8763	1181	9944	1219	32756	19883	727	20610	204		5	209
	GERMANY	24733	1464	26197	1590	415	2005	2431	30633	21066	1270	22336	358		8	366
	ITALY	7004	248	7252	4271	1137	5408	553	13213	6079	242	6321	716		18	734
	JAPAN	18733	288	19021	22616	1740	24356	911	44288	16854	263	17117	1629		0	1629
	LUXEMBOURG	13332	273	13605	1142	0	1142	1413	16160	16941	43	16984	49		0	49
	NETHERLANDS	24156	100	24256	1603	496	2099	1877	28232	34297	102	34399	860		0	860
	SWEDEN	4972	113	5085	75	194	269	135	5489	4684	115	4799	1		0	1
	SWITZERLAND	10320	442	10762	3621	3138	6759	1253	18774	9513	377	9890	3463		2779	6242
	UNITED KINGDOM	20346	3086	23432	59003	8514	67517	8025	98974	19358	2588	21946	13259		1314	14573
	Total	168996	9454	178450	126548	25369	151917	20468	350835	171263	8193	179456	29260		4145	33405
	Non G-10 Developed Countries
	AUSTRALIA	6455	327	6782	13495	12474	25969	568	33319	5930	329	6259	2393		0	2393
	AUSTRIA	2810	13	2823	25	33	58	19	2900	4756	12	4768	0		0	0
	CYPRUS	1015	9	1024	0	0	0	20	1044	1462	9	1471	0		0	0
	DENMARK	2370	8	2378	30	0	30	338	2746	2249	7	2256	0		0	0
	FINLAND	2056	2	2058	90	0	90	44	2192	1691	3	1694	0		0	0
	GREECE	506	88	594	92	0	92	6	692	655	85	740	0		0	0
	IRELAND	13020	236	13256	2103	0	2103	560	15919	14520	111	14631	493		0	493
	ISRAEL	3301	333	3634	204	0	204	283	4121	2476	255	2731	282		0	282
	NEW ZEALAND	620	36	656	523	132	655	108	1419	819	37	856	5		0	5
	NORWAY	2533	27	2560	32	0	32	141	2733	2141	18	2159	0		0	0
	PORTUGAL	816	42	858	50	0	50	56	964	860	45	905	18		0	18
	SLOVAKIA	130	0	130	198	0	198	6	334	139	0	139	247		0	247
	SPAIN	12192	798	12990	1572	321	1893	635	15518	10966	781	11747	158		0	158
	OTHER NON G-10 DEV.	464	192	656	0	0	0	20	676	394	202	596	0		0	0
	Total	48288	2111	50399	18414	12960	31374	2804	84577	49058	1894	50952	3596		0	3596
	Eastern Europe
	BULGARIA	26	1	27	43	0	43	3	73	51	1	52	42		0	42
	CZECH REPUBLIC	220	53	273	712	0	712	71	1056	283	52	335	346		0	346
	HUNGARY	222	11	233	445	0	445	21	699	164	10	174	215		0	215
	KOSOVO	0	0	0	0	0	0	0	0	0	0	0	0		0	0
	POLAND	574	5	579	2472	1824	4296	55	4930	590	4	594	1		0	1
	ROMANIA	96	13	109	357	0	357	5	471	146	13	159	173		0	173
	RUSSIA	3419	187	3606	1318	887	2205	138	5949	3170	187	3357	208		6	214
	TURKEY	3113	287	3400	1029	0	1029	66	4495	2880	281	3161	273		0	273
	OTHER E. EUROPE	420	24	444	109	2	111	1	556	719	18	737	4		0	4
	Total	8090	581	8671	6485	2713	9198	360	18229	8003	566	8569	1262		6	1268
	Latin America and Caribbean
	ANGUILLA	68	0	68	0	0	0	1	69	75	0	75	0		0	0
	ARGENTINA	1034	250	1284	1323	344	1667	28	2979	1357	284	1641	424		46	470
	BRAZIL	22674	1328	24002	4621	1722	6343	793	31138	16512	1317	17829	1555		0	1555
	CHILE	2757	84	2841	88	3	91	157	3089	2762	109	2871	0		0	0
	COLOMBIA	2139	230	2369	868	1471	2339	120	4828	2248	194	2442	7		0	7
	COSTA RICA	362	17	379	29	0	29	16	424	310	30	340	4		0	4
	DOMINICAN REPUBLIC	365	100	465	126	1	127	1	593	506	158	664	52		0	52
	ECUADOR	269	135	404	281	2	283	0	687	523	117	640	0		0	0
	EL SALVADOR	146	42	188	38	0	38	0	226	241	45	286	0		0	0
	FRENCH GUIANA	0	0	0	0	0	0	0	0	0	0	0	0		0	0
	GUATEMALA	551	161	712	6	0	6	14	732	562	179	741	2		0	2
	HONDURAS	39	19	58	17	0	17	3	78	144	31	175	6		0	6
	MEXICO	12765	2468	15233	15536	18919	34455	1720	51408	14349	2884	17233	4041		0	4041
	MONTSERRAT	0	0	0	0	0	0	0	0	0	0	0	0		0	0
	PERU	1742	156	1898	412	1	413	66	2377	1784	137	1921	138		0	138
	URUGUAY	369	39	408	163	8	171	8	587	477	81	558	126		7	133
	VENEZUELA	276	921	1197	7	3	10	0	1207	421	1210	1631	1		0	1
	OTHER LAT. AM. & CAR.	13369	334	13703	324	335	659	63	14425	17327	494	17821	150		206	356
	Total	58925	6284	65209	23839	22809	46648	2990	114847	59598	7270	66868	6506		259	6765
	Asia and Pacific
	CHINA-MAINLAND	21192	1751	22943	8501	3048	11549	156	34648	16169	1985	18154	1817		179	1996
	INDIA	17232	99	17331	8302	4881	13183	297	30811	15562	82	15644	2828		0	2828
	INDONESIA	1916	1100	3016	2255	903	3158	99	6273	2398	1232	3630	1070		0	1070
	KOREA, SOUTH	15458	49	15507	6765	16446	23211	602	39320	12365	49	12414	2855		64	2919
	KUWAIT	519	159	678	20	0	20	2	700	507	248	755	20		0	20
	MALAYSIA	778	291	1069	1064	4175	5239	83	6391	746	296	1042	657		0	657
	PAKISTAN	93	39	132	149	0	149	0	281	125	39	164	16		0	16
	PHILIPPINES	845	263	1108	587	1129	1716	50	2874	487	346	833	105		0	105
	QATAR	1191	28	1219	2	0	2	1079	2300	1085	79	1164	0		0	0
	SAUDI ARABIA	1476	339	1815	1728	0	1728	30	3573	2409	218	2627	744		0	744
	TAIWAN	11425	380	11805	5032	7370	12402	50	24257	10635	434	11069	2962		0	2962
	THAILAND	1257	119	1376	1038	2001	3039	109	4524	1249	153	1402	150		1	151
	UNITED ARAB EMIRATES	1810	565	2375	1264	1406	2670	188	5233	1403	1047	2450	916		693	1609
	WEST BANK AND GAZA	0	0	0	0	0	0	0	0	0	0	0	0		0	0
	OTHER ASIA AND PACIFIC	3283	109	3392	752	129	881	64	4337	4435	150	4585	333		0	333
	Total	78475	5291	83766	37459	41488	78947	2809	165522	69575	6358	75933	14473		937	15410
	Africa
	ALGERIA	33	0	33	261	0	261	0	294	33	0	33	41		0	41
	EGYPT	166	123	289	114	0	114	3	406	356	124	480	31		0	31
	GHANA	146	1	147	0	0	0	0	147	47	8	55	0		0	0
	KENYA	48	14	62	286	17	303	1	366	51	23	74	165		0	165
	MOROCCO	60	1	61	90	0	90	5	156	78	1	79	0		0	0
	NIGERIA	134	65	199	349	12	361	18	578	100	63	163	157		12	169
	SAINT HELENA	0	0	0	0	0	0	0	0	0	0	0	0		0	0
	SOUTH AFRICA	2515	36	2551	2867	0	2867	156	5574	1689	40	1729	72		0	72
	SOUTH SUDAN	0	0	0	0	0	0	0	0	0	0	0	0		0	0
	OTHER AFRICA	1283	25	1308	564	6	570	115	1993	2306	33	2339	186		0	186
	Total	4385	265	4650	4531	35	4566	298	9514	4660	292	4952	652		12	664
	Banking Centers
	BAHAMAS	2352	139	2491	59	2	61	6	2558	2785	108	2893	35		0	35
	BAHRAIN	96	10	106	208	0	208	0	314	153	88	241	46		0	46
	BERMUDA	7300	51	7351	26	1	27	306	7684	7359	43	7402	2		0	2
	CAYMAN ISLANDS	20436	119	20555	466	87	553	318	21426	21233	58	21291	53		4	57
	HONG KONG	9175	2027	11202	8788	8916	17704	433	29339	8531	2253	10784	6905		1147	8052
	LEBANON	81	22	103	88	0	88	0	191	74	24	98	87		0	87
	MAURITIUS	916	6	922	225	0	225	20	1167	1139	6	1145	35		0	35
	PANAMA	1545	78	1623	188	4	192	146	1961	2558	97	2655	192		0	192
	SINGAPORE	4921	996	5917	5232	10245	15477	660	22054	4056	1096	5152	5135		1920	7055
	OTHER BANKING CENTERS	9172	328	9500	334	70	404	667	10571	9546	364	9910	603		63	666
	Total	55994	3776	59770	15614	19325	34939	2556	97265	57434	4137	61571	13093		3134	16227
	International & Regional Organizations
	AFRICAN	0	0	0	0	0	0	0	0	0	0	0	0		0	0
	ASIAN	0	0	0	0	0	0	0	0	0	0	0	0		0	0
	CARIBBEAN	0	0	0	0	0	0	0	0	0	0	0	0		0	0
	EUROPEAN	0	0	0	0	0	0	0	0	0	0	0	0		0	0
	INTERNATIONAL	0	0	0	0	0	0	0	0	0	0	0	0		0	0
	LATIN AMERICAN	0	0	0	0	0	0	0	0	0	0	0	0		0	0
	MIDDLE EASTERN	0	0	0	0	0	0	0	0	0	0	0	0		0	0
	Total	0	0	0	0	0	0	0	0	0	0	0	0		0	0
	UNITED STATES	119088	21555	140643	2679841	3166605	5846446	47688	6034777	110816	21503	132319	72874		41326	114200
	Grand Total	542241	49317	591558	2912731	3291304	6204035	79973	6875566	530407	50213	580620	141716		49819	191535

## Sheet: LFI - Table 1
	Country Exposure Lending Survey /1: June 30, 2017 Table 1 - Claims On Foreign Obligors Held by U.S. Banks on an Ultimate Risk Basis (Adjusted to Reflect Guarantees and Other Risk Transfers) & Off-Balance-Sheet Items ($ Millions) Large Financial Institutions (LFI) - Group B
		Claims - Ultimate-Risk Basis /2							Off-Balance Sheet Items
			Claims on Local Residents (Excluding Claims from the Fair Value of Derivative Products)						Cross-Border and Local Commitments and Guarantees		Credit Derivatives (By Reference Entity)
											Gross		Gross-Net /5
		Cross-border Claims (Excluding Claims from the Fair Value of Derivative Products)	Total	In Non-Local Currency	In Local Currency	Claims Resulting From the Fair Value of Derivative Products /3	Country Risk Claims /4		Unused Commitments	Guarantees (Excluding Credit Derivatives Sold)	Total Credit Derivatives Sold	Total Credit Derivatives Purchased	Total Credit Derivatives Sold		Total Credit Derivatives Purchased	Trade Finance
		(A)	(B)	(B1)	(B2 = B - B1)	(C)	(D = A+B+C)
	G-10 and Luxembourg
	BELGIUM	18565	5006	879	4127	2319	25890		3889	333	21926	23301	11189		12566	198
	CANADA	56320	40823	8152	32671	15999	113142		37124	8791	31668	31221	15968		15521	184
	FRANCE	156401	13908	307	13601	14858	185167		87570	3584	243706	245024	121121		122459	636
	GERMANY	140884	97937	489	97448	23118	261939		46190	6126	210865	215530	105067		109746	1026
	ITALY	37854	4735	738	3997	18466	61055		8208	943	228961	236889	62738		70626	210
	JAPAN	95016	261076	51109	209967	14359	370451		86080	4235	126284	131583	57161		62400	137
	LUXEMBOURG	46388	7854	2283	5571	5311	59553		9404	2857	34813	35519	15975		16682	851
	NETHERLANDS	51679	9996	31	9965	12804	74479		21207	3297	119569	121182	58464		60097	1366
	SWEDEN	21035	875	5	870	1180	23090		5796	141	38262	37907	20686		20332	245
	SWITZERLAND	25075	23642	6571	17071	5280	53997		15560	4693	71172	70506	39770		39101	1877
	UNITED KINGDOM	59564	330183	96461	233722	55550	445297		101998	10901	318922	319664	163089		163989	1635
	Total	708781	796035	167025	629010	169244	1674060		423026	45901	1446148	1468326	671228		693519	8365
	Non G-10 Developed Countries
	AUSTRALIA	22834	58477	3146	55331	4715	86026		20584	1657	54591	55202	26557		27174	412
	AUSTRIA	11773	2	1	1	650	12425		1363	158	13189	13845	6056		6712	206
	CYPRUS	2523	0	0	0	132	2655		248	16	512	472	199		160	6
	DENMARK	8898	241	73	168	1956	11095		3817	148	14689	14644	8175		8134	44
	FINLAND	9880	35	0	35	536	10451		1610	198	20114	20125	9961		9952	103
	GREECE	10139	193	0	193	958	11290		1336	181	3742	3656	2124		2038	33
	IRELAND	62071	3902	1206	2696	3863	69836		7736	1401	16957	17382	8855		9280	111
	ISRAEL	3693	1354	256	1098	1042	6089		1214	259	3676	3676	1747		1747	57
	NEW ZEALAND	1791	1361	5	1356	438	3590		551	79	2798	2902	1668		1775	14
	NORWAY	17486	182	99	83	660	18328		3050	118	13250	13248	7120		7120	101
	PORTUGAL	4855	55	18	37	163	5073		645	78	25133	24343	10991		10199	44
	SLOVAKIA	227	326	211	115	11	564		48	34	1788	1823	716		750	0
	SPAIN	32659	2320	159	2161	2796	37775		7337	1419	82861	84032	33872		35045	544
	OTHER NON G-10 DEV.	4228	0	0	0	459	4687		402	53	1037	941	514		418	0
	Total	193057	68448	5174	63274	18379	279884		49941	5799	254337	256291	118555		120504	1675
	Eastern Europe
	BULGARIA	43	244	69	175	4	291		17	73	2465	2455	1010		1000	3
	CZECH REPUBLIC	6370	2906	334	2572	145	9421		1735	312	1437	1407	731		700	16
	HUNGARY	1426	2083	270	1813	50	3559		411	309	4267	4273	1579		1585	23
	KOSOVO	0	0	0	0	0	0		0	0	0	0	0		0	0
	POLAND	2981	10636	3	10633	198	13815		4121	598	4693	4913	1696		1917	98
	ROMANIA	380	1566	364	1202	11	1957		77	149	1784	1799	840		857	14
	RUSSIA	5800	6109	541	5568	195	12104		1953	315	43399	42956	16909		16419	206
	TURKEY	14304	3178	691	2487	882	18364		400	178	39389	37134	15620		13357	3112
	OTHER E. EUROPE	1416	535	6	529	23	1974		81	52	8350	8554	3948		4154	160
	Total	32720	27257	2278	24979	1508	61485		8795	1986	105784	103491	42333		39989	3632
	Latin America and Caribbean
	ANGUILLA	3009	0	0	0	55	3064		357	0	0	0	0		0	0
	ARGENTINA	2438	2871	327	2544	10	5319		110	76	2901	2910	2294		2293	183
	BRAZIL	40887	34251	1320	32931	1691	76829		4908	1861	36108	39867	12828		16559	6985
	CHILE	7436	2533	0	2533	965	10934		506	163	4889	5386	2336		2811	3823
	COLOMBIA	4840	3675	24	3651	322	8837		2013	365	8238	8975	3310		4056	1153
	COSTA RICA	596	525	246	279	26	1147		39	94	17	11	17		11	311
	DOMINICAN REPUBLIC	805	405	74	331	1	1211		11	121	0	5	0		5	317
	ECUADOR	413	500	0	500	4	917		81	240	15	17	15		17	148
	EL SALVADOR	314	186	0	186	0	500		151	14	85	100	50		65	222
	FRENCH GUIANA	0	0	0	0	0	0		0	0	0	0	0		0	0
	GUATEMALA	1439	481	188	293	14	1934		30	143	0	20	0		20	932
	HONDURAS	242	116	31	85	4	362		6	35	0	50	0		50	149
	MEXICO	17745	70148	4687	65461	2378	90271		23656	1554	30267	30728	12283		12721	1606
	MONTSERRAT	0	0	0	0	0	0		0	0	0	0	0		0	0
	PERU	3432	1743	1027	716	142	5317		174	307	4778	5143	2406		2753	922
	URUGUAY	929	770	174	596	126	1825		63	121	79	134	79		132	38
	VENEZUELA	832	21	1	20	30	883		31	6	6443	6965	2861		3383	0
	OTHER LAT. AM. & CAR.	23824	897	210	687	615	25336		693	691	597	333	531		266	469
	Total	109181	119122	8309	110813	6383	234686		32829	5791	94417	100644	39010		45142	17258
	Asia and Pacific
	CHINA-MAINLAND	53531	33468	6847	26621	2627	89626		5677	1165	46668	46675	21484		21513	6461
	INDIA	43548	35628	3513	32115	1359	80535		8333	1881	7035	6929	4006		3901	9819
	INDONESIA	7285	7072	2560	4512	163	14520		2724	155	11617	11861	4496		4740	849
	KOREA, SOUTH	40446	43455	4811	38644	2496	86397		15602	3650	46285	46138	22057		20275	5001
	KUWAIT	7656	240	48	192	143	8039		218	228	20	11	20		11	540
	MALAYSIA	3250	11313	1903	9410	237	14800		6685	925	13826	13324	7656		7060	320
	PAKISTAN	375	1095	29	1066	12	1482		277	26	30	32	17		19	123
	PHILIPPINES	2682	5218	1034	4184	82	7982		3777	230	8766	8790	3551		3572	249
	QATAR	4306	166	149	17	1209	5681		29	112	3282	3916	1973		2599	504
	SAUDI ARABIA	10635	2585	758	1827	713	13933		1809	306	2786	2714	1289		1215	788
	TAIWAN	24894	21567	4186	17381	534	46995		14598	415	159	173	151		165	197
	THAILAND	2481	7772	146	7626	357	10610		5473	276	3492	3569	1728		1808	154
	UNITED ARAB EMIRATES	7445	6354	3171	3183	972	14771		3517	1088	5209	7278	3020		5090	977
	WEST BANK AND GAZA	0	0	0	0	0	0		2	9	0	0	0		0	2
	OTHER ASIA AND PACIFIC	6178	3554	1544	2010	164	9896		1853	478	4657	4238	2324		1905	1522
	Total	214712	179487	30699	148788	11068	405267		70574	10944	153832	155648	73772		73873	27506
	Africa
	ALGERIA	36	1128	189	939	0	1164		402	211	0	0	0		0	130
	EGYPT	5147	752	79	673	7	5906		173	20	324	335	177		187	237
	GHANA	615	0	0	0	7	622		162	73	0	0	0		0	126
	KENYA	324	724	165	559	5	1053		146	241	38	10	38		10	49
	MOROCCO	431	330	0	330	30	791		264	57	235	242	152		160	515
	NIGERIA	3809	1364	156	1208	200	5373		1536	278	7	8	7		8	479
	SAINT HELENA	0	0	0	0	0	0		0	0	0	0	0		0	0
	SOUTH AFRICA	6470	5896	174	5722	896	13262		1862	287	21461	21509	8686		8705	172
	SOUTH SUDAN	0	0	0	0	0	0		0	0	0	0	0		0	0
	OTHER AFRICA	2157	1294	223	1071	183	3634		439	316	1950	2085	748		886	236
	Total	18989	11488	986	10502	1328	31805		4984	1483	24015	24189	9808		9956	1944
	Banking Centers
	BAHAMAS	10027	197	33	164	83	10307		337	99	15	0	15		0	16
	BAHRAIN	537	430	71	359	47	1014		345	161	157	195	104		142	73
	BERMUDA	16945	95	71	24	1028	18068		5963	5466	4239	4242	2035		2036	91
	CAYMAN ISLANDS	291540	1292	734	558	9448	302280		42729	2937	15578	13220	10720		8361	171
	HONG KONG	23243	37813	8330	29483	1506	62562		14554	1966	8553	8914	4885		5237	1085
	LEBANON	1369	179	151	28	15	1563		96	132	554	379	344		168	544
	MAURITIUS	1330	441	196	245	135	1906		103	58	10	10	10		10	86
	PANAMA	2624	872	854	18	287	3783		780	243	4464	4913	2230		2674	363
	SINGAPORE	34799	39075	10249	28826	1602	75476		15379	1305	6059	6003	3484		3421	594
	OTHER BANKING CENTERS	16908	1048	896	152	2234	20190		4960	1829	6393	7663	2433		3638	263
	Total	399322	81442	21585	59857	16385	497149		85246	14196	46022	45539	26260		25687	3286
	International & Regional Organizations
	AFRICAN	568	0	0	0	226	794		23	0	0	0	0		0	62
	ASIAN	1577	0	0	0	353	1930		7	0	0	0	0		0	241
	CARIBBEAN	0	0	0	0	0	0		0	0	0	0	0		0	0
	EUROPEAN	12566	0	0	0	576	13142		2	26	99	221	99		221	0
	INTERNATIONAL	4758	0	0	0	3018	7776		80	21	0	0	0		0	302
	LATIN AMERICAN	1582	0	0	0	543	2125		87	3	0	0	0		0	60
	MIDDLE EASTERN	74	0	0	0	1	75		0	0	0	0	0		0	0
	Total	21125	0	0	0	4717	25842		199	50	99	221	99		221	665
	UNITED STATES	134685	7218699	17810	7200889	124087	7477471		3054819	387311	1009301	1048027	528170		566412	11272
	Grand Total	1832572	8501978	253866	8248112	353099	10687649		3730413	473461	3133955	3202376	1509235		1575303	75603

## Sheet: LFI - Table 2
	Country Exposure Lending Survey /1: June 30, 2017 Table 2 - Claims On Foreign Obligors Held by U.S. Banks on an Immediate-Counterparty Basis & Risk Transfers ($ Millions) Large Financial Institutions (LFI) - Group B
		Claims - Immediate-Counterparty Basis /6					Risk Transfers
		Cross-Border Claims (Excluding Claims from the Fair Value of Derivative Products)	Claims on Local Residents in Non-Local Currency (Excluding Claims from the Fair Value of Derivative Products)	Remaining Maturity (less than or equal to 1 year)	Claims on Local Residents in Local Currency (Excluding Claims from the Fair Value of Derivative Products)	Total Cross-Border and Local Claims on Immediate-Counterparty Basis (Excluding claims from the Fair Value of Derivative Products)	Outward Risk Transfers /7	Inward Risk Transfers /8	Total Cross-Border and Local Claims on Ultimate-Risk Basis (Excluding claims from the Fair value of Derivative Products)
	G-10 and Luxembourg
	BELGIUM	18827	837	13268	4070	23734	1653	1492	23571
	CANADA	54366	8736	41338	33371	96473	4868	5540	97143
	FRANCE	148375	219	122391	13342	161936	1280	9654	170309
	GERMANY	129964	471	93381	96974	227409	5337	16751	238821
	ITALY	36725	748	27198	4031	41504	290	1377	42589
	JAPAN	73478	53397	110728	208160	335035	1906	22966	356092
	LUXEMBOURG	54037	2295	37312	5568	61900	9877	2217	54242
	NETHERLANDS	59317	32	29102	9437	68786	14290	7181	61675
	SWEDEN	20035	5	16246	871	20911	1497	2496	21910
	SWITZERLAND	22996	6567	22726	17071	46634	2185	4265	48717
	UNITED KINGDOM	63830	101105	126449	235382	400317	31826	21258	389747
	Total	681950	174412	640139	628277	1484639	75009	95197	1504816
	Non G-10 Developed Countries
	AUSTRALIA	21307	3660	11187	57324	82291	4148	3169	81311
	AUSTRIA	13493	1	7453	1	13495	2051	330	11775
	CYPRUS	3040	0	2008	0	3040	552	35	2523
	DENMARK	7646	73	7113	169	7888	517	1767	9139
	FINLAND	10444	0	7329	36	10480	1127	563	9915
	GREECE	10287	0	9953	224	10511	202	23	10332
	IRELAND	69304	2631	56339	2695	74630	11452	2797	65973
	ISRAEL	3800	323	2946	1115	5238	1028	838	5047
	NEW ZEALAND	1839	5	1382	1610	3454	507	201	3152
	NORWAY	17497	99	15836	83	17679	910	898	17668
	PORTUGAL	4881	18	4106	96	4995	175	87	4910
	SLOVAKIA	224	260	324	115	599	53	8	553
	SPAIN	30748	175	22241	2305	33228	750	2504	34979
	OTHER NON G-10 DEV.	4209	0	3745	1	4210	355	374	4228
	Total	198719	7245	151962	65774	271738	23827	13594	261505
	Eastern Europe
	BULGARIA	60	100	154	179	339	52	0	287
	CZECH REPUBLIC	6459	368	6250	2648	9475	207	10	9276
	HUNGARY	1454	279	1009	1828	3561	184	132	3509
	KOSOVO	0	0	0	0	0	0	0	0
	POLAND	3062	3	2083	10904	13969	409	60	13617
	ROMANIA	475	400	726	1260	2135	189	0	1946
	RUSSIA	5485	457	4354	5899	11841	785	849	11909
	TURKEY	14012	691	12250	2757	17460	1106	1129	17482
	OTHER E. EUROPE	1751	7	1160	599	2357	418	14	1951
	Total	32758	2305	27986	26074	61137	3350	2194	59977
	Latin America and Caribbean
	ANGUILLA	3036	0	3033	0	3036	29	2	3009
	ARGENTINA	2705	406	2317	2919	6030	769	47	5309
	BRAZIL	30842	1602	21594	34301	66745	4014	12402	75138
	CHILE	7377	0	5306	2532	9909	194	255	9969
	COLOMBIA	4766	23	3283	3960	8749	844	612	8515
	COSTA RICA	603	250	653	281	1134	122	108	1121
	DOMINICAN REPUBLIC	975	74	871	332	1381	209	39	1210
	ECUADOR	544	0	311	537	1081	172	4	913
	EL SALVADOR	451	0	367	187	638	166	29	500
	FRENCH GUIANA	0	0	0	0	0	0	0	0
	GUATEMALA	1416	188	1227	297	1901	168	189	1920
	HONDURAS	349	34	270	92	475	116	0	358
	MEXICO	19239	4702	14497	65922	89863	4334	2363	87893
	MONTSERRAT	0	0	0	0	0	0	0	0
	PERU	3282	1054	2757	833	5169	360	367	5175
	URUGUAY	992	187	584	601	1780	90	6	1699
	VENEZUELA	3097	1	922	21	3119	2293	26	853
	OTHER LAT. AM. & CAR.	32176	213	22066	700	33089	9113	750	24721
	Total	111850	8734	80058	113515	234099	22993	17199	228303
	Asia and Pacific
	CHINA-MAINLAND	45397	7413	47867	29315	82125	4614	9488	86999
	INDIA	37542	3660	35319	34298	75500	4082	7760	79176
	INDONESIA	7935	2734	8294	4755	15424	1852	784	14357
	KOREA, SOUTH	35542	4816	35234	39600	79958	1296	5241	83901
	KUWAIT	7782	48	7374	202	8032	284	149	7896
	MALAYSIA	3157	1660	4007	9632	14449	435	548	14563
	PAKISTAN	451	29	341	1135	1615	145	0	1470
	PHILIPPINES	2477	1004	3179	4373	7854	427	473	7900
	QATAR	3885	149	2717	52	4086	381	767	4472
	SAUDI ARABIA	11244	758	7429	1830	13832	1044	431	13220
	TAIWAN	23956	3669	27026	17602	45227	341	1575	46461
	THAILAND	2389	153	2158	7705	10247	181	185	10253
	UNITED ARAB EMIRATES	8754	3228	8465	3194	15176	2228	851	13799
	WEST BANK AND GAZA	0	0	0	0	0	0	0	0
	OTHER ASIA AND PACIFIC	7898	1668	7319	2184	11750	2516	496	9732
	Total	198409	30989	196729	155877	385275	19826	28748	394199
	Africa
	ALGERIA	47	197	242	1288	1532	368	0	1164
	EGYPT	5452	85	5218	718	6255	357	0	5899
	GHANA	1114	0	780	0	1114	644	146	615
	KENYA	333	178	490	563	1074	27	2	1048
	MOROCCO	477	0	445	356	833	75	2	761
	NIGERIA	3824	182	2889	1223	5229	133	78	5173
	SAINT HELENA	0	0	0	0	0	0	0	0
	SOUTH AFRICA	5478	173	3174	5728	11379	300	1288	12366
	SOUTH SUDAN	2	0	2	0	2	2	0	0
	OTHER AFRICA	3442	252	2578	1156	4850	1598	204	3451
	Total	20169	1067	15818	11032	32268	3504	1720	30477
	Banking Centers
	BAHAMAS	12403	34	10608	163	12600	2484	108	10224
	BAHRAIN	1134	71	1098	358	1563	607	9	967
	BERMUDA	17675	37	12848	23	17735	3035	2340	17040
	CAYMAN ISLANDS	321191	851	216079	352	322394	35812	6252	292832
	HONG KONG	25084	11724	28061	31816	68624	12717	5152	61056
	LEBANON	1537	154	922	29	1720	190	19	1548
	MAURITIUS	1876	225	1424	241	2342	578	6	1771
	PANAMA	3809	866	2390	17	4692	1517	320	3496
	SINGAPORE	34341	12655	41795	29528	76524	6135	3481	73874
	OTHER BANKING CENTERS	19424	1178	11637	152	20754	4616	1823	17956
	Total	438474	27795	326862	62679	528948	67691	19510	480764
	International & Regional Organizations
	AFRICAN	548	0	231	0	548	0	20	568
	ASIAN	1357	0	484	0	1357	0	221	1577
	CARIBBEAN	0	0	0	0	0	0	0	0
	EUROPEAN	12109	0	4683	0	12109	0	457	12566
	INTERNATIONAL	4034	0	1783	0	4034	0	724	4758
	LATIN AMERICAN	1577	0	838	0	1577	0	4	1582
	MIDDLE EASTERN	74	0	74	0	74	0	0	74
	Total	19699	0	8093	0	19699	0	1426	21125
	UNITED STATES	110188	12211	90118	7194370	7316769	236188	272799	7353384
	Grand Total	1812216	264758	1537765	8257598	10334572	452388	452387	10334550

## Sheet: LFI - Table 3
	Country Exposure Lending Survey /1: June 30, 2017 Table 3 - Foreign-Office Liabilities & Memorandum Items ($ Millions) Large Financial Institutions (LFI) - Group B
		Foreign Office Liabilities						Memorandum Items /9
		By Country of Foreign Office							Trading Assets		Collateralized Claims Not Subject to Risk Transfers /11
		Non-Local Currency	Local Currency	Total	By Country of Creditor	Net Due To (or Due From) Own Related Offices in Other Countries		Securities - HTM and AFS	Assets Held for Trading	Offsetting Positions for Trading Book /10	Total Collateral	Of Which Cash	Of Which Same Country		Of Which Resale/Reverse Repurchase Agreements & Securities Lending
	G-10 and Luxembourg
	BELGIUM	33807	9891	43698	19108	-15260		1986	6973	2435	2194	0	394		2194
	CANADA	5077	29009	34086	39895	16578		12979	17390	2569	25364	3	7656		25364
	FRANCE	328	4725	5053	54858	11007		13844	44058	13984	77518	42	19346		77518
	GERMANY	20013	51873	71886	108340	38918		24121	35518	14018	31299	12	11356		31299
	ITALY	251	3198	3449	36798	776		2199	21978	8956	5975	8	923		5975
	JAPAN	3444	64102	67546	79661	200327		5639	79019	32447	143558	0	57410		143558
	LUXEMBOURG	21722	13224	34946	82672	-19294		2671	8722	1156	12733	23	39		12733
	NETHERLANDS	25821	7013	32834	61065	-27159		8579	17288	2263	2017	0	49		2017
	SWEDEN	612	1097	1709	11693	-814		2050	6367	1467	4770	0	294		4770
	SWITZERLAND	10216	1977	12193	38347	12432		1926	6685	200	4039	0	20		4039
	UNITED KINGDOM	911534	265373	1176907	298294	186245		26399	72756	14211	92292	53	37869		92292
	Total	1032825	451482	1484307	830731	403756		102393	316754	93706	401759	141	135356		401759
	Non G-10 Developed Countries
	AUSTRALIA	2527	52857	55384	69501	11160		13073	26530	2609	3701	62	2539		3701
	AUSTRIA	3	76	79	8259	-75		3484	4759	2882	1733	5	1		1733
	CYPRUS	0	0	0	1890	0		0	959	13	442	0	0		442
	DENMARK	1889	1124	3013	9359	-2815		15	3182	83	3344	0	95		3344
	FINLAND	634	1025	1659	7029	-1457		2439	4739	1576	1086	0	9		1086
	GREECE	50	1867	1917	4227	-1747		0	2358	80	7469	0	2050		7469
	IRELAND	9451	6109	15560	81146	16145		3940	13909	506	29538	185	229		29538
	ISRAEL	916	1329	2245	4264	-676		308	1483	104	157	0	150		157
	NEW ZEALAND	32	975	1007	2186	912		166	593	47	166	0	77		166
	NORWAY	259	859	1118	6672	-878		991	2244	223	10267	0	292		10267
	PORTUGAL	37	273	310	2422	-178		198	1689	871	2631	2	225		2631
	SLOVAKIA	506	1	507	625	-90		115	57	25	34	0	0		34
	SPAIN	315	2295	2610	15621	745		2416	16983	4543	3106	3	1153		3106
	OTHER NON G-10 DEV.	1	0	1	3970	0		0	336	1	2816	0	0		2816
	Total	16620	68790	85410	217171	21046		27145	79821	13563	66490	257	6820		66490
	Eastern Europe
	BULGARIA	168	257	425	1197	-139		63	33	1	0	0	0		0
	CZECH REPUBLIC	906	1635	2541	2665	559		0	1407	222	5431	0	4411		5431
	HUNGARY	596	1353	1949	2755	357		899	1486	445	137	0	62		137
	KOSOVO	0	0	0	0	0		0	0	0	0	0	0		0
	POLAND	2	9866	9868	11875	2057		4937	2742	1004	104	0	104		104
	ROMANIA	361	1202	1563	1555	105		606	463	134	179	0	179		179
	RUSSIA	2332	5072	7404	15677	-738		823	3527	425	1180	0	1148		1180
	TURKEY	688	1823	2511	3416	1094		266	3485	253	2108	0	1495		2108
	OTHER E. EUROPE	214	507	721	2358	-90		52	750	346	174	0	0		174
	Total	5267	21715	26982	41498	3205		7646	13893	2830	9313	0	7399		9313
	Latin America and Caribbean
	ANGUILLA	1	0	1	888	0		0	0	0	2513	0	0		2513
	ARGENTINA	309	1902	2211	2274	1223		614	2110	166	506	0	506		506
	BRAZIL	424	17345	17769	21699	18847		3448	24165	1617	12152	0	11880		12152
	CHILE	3	57	60	1083	2473		717	1109	124	26	0	15		26
	COLOMBIA	9	3076	3085	3590	654		421	1083	143	114	0	114		114
	COSTA RICA	219	187	406	458	312		129	173	14	34	0	34		34
	DOMINICAN REPUBLIC	96	208	304	304	111		195	208	30	0	0	0		0
	ECUADOR	0	467	467	434	85		54	116	42	0	0	0		0
	EL SALVADOR	0	127	127	168	107		72	27	12	0	0	0		0
	FRENCH GUIANA	0	0	0	0	0		0	0	0	0	0	0		0
	GUATEMALA	73	221	294	397	179		259	66	4	100	0	100		100
	HONDURAS	21	65	86	92	36		56	74	4	0	0	0		0
	MEXICO	5567	53777	59344	64993	15749		13857	13336	1653	3420	0	1313		3420
	MONTSERRAT	0	0	0	0	0		0	0	0	0	0	0		0
	PERU	689	631	1320	1585	517		218	553	98	100	0	0		100
	URUGUAY	2203	168	2371	502	1975		0	764	107	0	0	0		0
	VENEZUELA	0	19	19	2054	42		165	324	90	0	0	0		0
	OTHER LAT. AM. & CAR.	587	647	1234	32926	823		369	2051	62	4555	3	1		4555
	Total	10201	78897	89098	133447	43133		20574	46159	4166	23520	3	13963		23520
	Asia and Pacific
	CHINA-MAINLAND	7339	21973	29312	42964	7906		3920	35297	366	3418	0	0		3418
	INDIA	786	7639	8425	23626	14049		12740	30014	508	2120	0	1751		2120
	INDONESIA	2901	2122	5023	8634	2608		1560	4717	142	3	0	0		3
	KOREA, SOUTH	4193	25061	29254	40051	17672		8712	19551	1178	14495	0	1433		14495
	KUWAIT	111	83	194	5220	60		97	194	4	6288	0	0		6288
	MALAYSIA	4300	5992	10292	17255	1717		727	2613	30	37	0	37		37
	PAKISTAN	61	950	1011	1723	163		411	428	4	211	0	211		211
	PHILIPPINES	2346	3062	5408	7254	1616		377	896	122	1621	0	761		1621
	QATAR	10	55	65	2754	136		3	593	160	226	0	0		226
	SAUDI ARABIA	405	129	534	19070	2101		30	2241	22	5072	0	0		5072
	TAIWAN	12198	9994	22192	34458	6962		2092	14074	58	9544	15	284		9544
	THAILAND	1345	5179	6524	8443	1624		2475	2801	63	913	0	850		913
	UNITED ARAB EMIRATES	4353	2413	6766	12314	2549		10	697	176	1258	0	0		1258
	WEST BANK AND GAZA	0	0	0	6	0		0	0	0	0	0	0		0
	OTHER ASIA AND PACIFIC	4287	1925	6212	12911	-2355		810	1918	91	340	0	0		340
	Total	44635	86577	131212	236683	56808		33964	116034	2924	45546	15	5327		45546
	Africa
	ALGERIA	200	1013	1213	1176	274		335	44	0	0	0	0		0
	EGYPT	207	466	673	1200	200		332	3961	21	885	0	0		885
	GHANA	0	0	0	220	0		0	201	22	0	0	0		0
	KENYA	348	359	707	911	41		370	148	8	0	0	0		0
	MOROCCO	138	346	484	1021	-152		126	24	2	83	0	83		83
	NIGERIA	706	725	1431	3468	220		259	987	19	2902	0	317		2902
	SAINT HELENA	0	0	0	0	0		0	0	0	0	0	0		0
	SOUTH AFRICA	388	3967	4355	8926	2250		1640	3829	900	526	0	340		526
	SOUTH SUDAN	0	0	0	1	0		0	0	0	0	0	0		0
	OTHER AFRICA	569	956	1525	5919	147		380	662	50	98	0	0		98
	Total	2556	7832	10388	22842	2980		3442	9856	1022	4494	0	740		4494
	Banking Centers
	BAHAMAS	2270	280	2550	5832	1870		45	184	0	6527	9	0		6527
	BAHRAIN	297	229	526	922	-25		142	157	22	283	0	0		283
	BERMUDA	298	0	298	14118	2740		255	5345	114	3139	6	1		3139
	CAYMAN ISLANDS	110804	0	110804	176633	-59854		69122	18136	360	135397	256	765		135397
	HONG KONG	42715	25789	68504	53634	3331		7439	12353	1844	900	2	2		900
	LEBANON	179	22	201	2444	-17		0	877	31	0	0	0		0
	MAURITIUS	169	3	172	2478	12294		63	272	3	46	0	0		46
	PANAMA	1107	6	1113	1665	-229		388	330	49	0	0	0		0
	SINGAPORE	49011	19677	68688	56258	26170		9008	7994	47	21780	1	44		21780
	OTHER BANKING CENTERS	15125	2580	17705	25219	-7255		456	4151	199	1830	2	0		1830
	Total	221975	48586	270561	339203	-20975		86918	49799	2669	169902	276	812		169902
	International & Regional Organizations
	AFRICAN	0	0	0	85	0		142	247	10	0	0	0		0
	ASIAN	0	0	0	102	0		603	741	50	0	0	0		0
	CARIBBEAN	0	0	0	0	0		0	0	0	0	0	0		0
	EUROPEAN	0	0	0	2076	0		5979	5894	1138	60	0	0		60
	INTERNATIONAL	0	0	0	1916	0		1727	1998	165	100	0	0		100
	LATIN AMERICAN	0	0	0	78	0		579	747	9	0	0	0		0
	MIDDLE EASTERN	0	0	0	68	0		0	0	0	69	0	0		69
	Total	0	0	0	4325	0		9030	9627	1372	229	0	0		229
	UNITED STATES	0	0	0	206554	-509624		1427550	767687	107905	615269	123	482230		615269
	Grand Total	1334079	763879	2097958	2032454	329		1718662	1409630	230157	1336522	815	652647		1336522

## Sheet: LFI - Table 4.1
	Country Exposure Lending Survey /1: June 30, 2017 Table 4.1 - U.S. Banks' Claims by Sector (Banking, Public and Non-Bank Financial) of Obligor/Debtor ($ Millions) Large Financial Institutions (LFI) - Group B
		Claims on Banking Sector						Claims on Public Sector						Claims on Non-Bank Financial Sector
		Ultimate Risk Claims /2				Immediate Counterparty Basis Claims /6		Ultimate Risk Claims /2				Immediate Counterparty Basis Claims /6		Ultimate Risk Claims /2					Immediate Counterparty Basis Claims /6
		Cross-Border Claims	Claims on Local Residents	Fair Value of Derivatives /3	Total Claims	Cross-Border Claims	Claims on Local Residents in Non-Local Currency	Cross-Border Claims	Claims on Local Residents	Fair Value of Derivatives /3	Total Claims	Cross-Border Claims	Claims on Local Residents in Non-Local Currency	Cross-Border Claims	Claims on Local Residents	Fair Value of Derivatives /3	Total Claims		Cross-Border Claims	Claims on Local Residents in Non-Local Currency
	G-10 and Luxembourg
	BELGIUM	3418	753	1271	5442	4571	679	7388	3887	713	11988	7270	46	2625	172	30	2827		2345	52
	CANADA	13424	5241	6452	25117	12115	314	4296	11449	2061	17806	4214	203	26029	5485	5565	37079		25927	900
	FRANCE	26777	891	8649	36317	20688	1	30562	3570	2932	37064	29478	0	78939	642	2063	81644		79082	9
	GERMANY	21015	405	6498	27918	18661	31	66628	94923	9219	170770	62721	17	29578	1405	4973	35956		28698	57
	ITALY	8735	91	1530	10356	8680	23	15575	218	15550	31343	15424	0	6503	234	833	7570		6387	3
	JAPAN	58902	56204	5435	120541	40825	45555	9498	109935	2364	121797	9473	4106	8618	73211	5654	87483		6468	2107
	LUXEMBOURG	1632	111	197	1940	3850	89	4668	3838	67	8573	4602	44	29359	2793	3643	35795		31673	2114
	NETHERLANDS	6302	46	6950	13298	5163	0	7634	8376	534	16544	7330	0	18127	589	3531	22247		18146	15
	SWEDEN	8976	28	789	9793	8383	0	2417	837	70	3324	2226	0	5009	6	205	5220		5028	5
	SWITZERLAND	5623	139	1179	6941	4993	78	3503	16715	63	20281	3413	0	6020	282	2788	9090		5677	247
	UNITED KINGDOM	5813	33949	16501	56263	13728	26073	6579	90972	11558	109109	5893	1687	30662	146788	19796	197246		28737	59344
	Total	160617	97858	55451	313926	141657	72843	158748	344720	45131	548599	152044	6103	241469	231607	49081	522157		238168	64853
	Non G-10 Developed Countries
	AUSTRALIA	7660	4999	3077	15736	6571	158	904	21996	123	23023	845	0	8886	9616	955	19457		9096	1109
	AUSTRIA	2272	1	188	2461	2313	0	5855	1	438	6294	5855	1	1009	0	5	1014		753	0
	CYPRUS	179	0	4	183	180	0	58	0	0	58	58	0	1301	0	108	1409		1332	0
	DENMARK	3663	1	712	4376	2670	0	546	155	105	806	436	0	2360	74	801	3235		2347	73
	FINLAND	840	3	5	848	1937	0	5639	25	355	6019	5500	0	1376	0	132	1508		1353	0
	GREECE	9518	0	161	9679	9520	0	121	37	791	949	121	0	14	64	0	78		9	0
	IRELAND	2528	435	354	3317	2220	195	1730	685	260	2675	1611	0	47151	688	2698	50537		53679	1944
	ISRAEL	462	62	446	970	462	7	288	1068	119	1475	364	34	253	20	194	467		487	0
	NEW ZEALAND	257	508	292	1057	343	0	443	364	2	809	443	0	562	109	37	708		495	0
	NORWAY	3281	77	144	3502	3484	77	11113	81	345	11539	10631	0	1301	22	30	1353		1860	22
	PORTUGAL	2780	5	32	2817	2778	0	1107	0	65	1172	1106	0	288	0	10	298		279	0
	SLOVAKIA	0	0	5	5	0	0	92	116	0	208	92	1	7	12	0	19		2	12
	SPAIN	8568	177	1712	10457	7848	16	7135	656	123	7914	7127	0	4212	226	326	4764		4274	1
	OTHER NON G-10 DEV.	357	0	5	362	579	0	2896	0	412	3308	2896	0	566	0	24	590		221	0
	Total	42365	6268	7137	55770	40905	453	37927	25184	3138	66249	37085	36	69286	10831	5320	85437		76187	3161
	Eastern Europe
	BULGARIA	9	7	1	17	13	0	4	194	0	198	4	58	6	0	0	6		6	0
	CZECH REPUBLIC	3509	57	53	3619	3555	2	1199	2111	21	3331	1199	0	1391	26	0	1417		1391	20
	HUNGARY	235	23	22	280	349	17	904	1605	7	2516	904	47	63	22	1	86		63	0
	KOSOVO	0	0	0	0	0	0	0	0	0	0	0	0	0	0	0	0		0	0
	POLAND	582	620	80	1282	633	2	1790	5280	0	7070	1790	0	115	499	63	677		142	0
	ROMANIA	65	119	2	186	153	3	170	951	0	1121	170	172	43	139	4	186		43	52
	RUSSIA	1111	359	52	1522	1072	42	884	2276	2	3162	884	10	259	1286	3	1548		207	191
	TURKEY	9831	1163	813	11807	9596	43	547	922	0	1469	660	344	590	64	3	657		655	31
	OTHER E. EUROPE	148	4	1	153	210	3	845	420	21	1286	861	0	25	0	0	25		26	0
	Total	15490	2352	1024	18866	15581	112	6343	13759	51	20153	6472	631	2492	2036	74	4602		2533	294
	Latin America and Caribbean
	ANGUILLA	0	0	0	0	0	0	0	0	0	0	0	0	2941	0	54	2995		2964	0
	ARGENTINA	111	39	7	157	139	9	1288	1792	0	3080	1291	134	40	28	0	68		37	4
	BRAZIL	7724	6861	331	14916	2868	3	11481	20015	0	31496	11479	0	1711	1048	568	3327		1237	69
	CHILE	4888	15	566	5469	4923	0	119	401	1	521	99	0	387	2051	265	2703		450	0
	COLOMBIA	2400	168	123	2691	2320	11	524	1067	7	1598	506	0	201	105	81	387		225	5
	COSTA RICA	296	109	10	415	349	55	19	381	0	400	18	184	0	7	0	7		3	7
	DOMINICAN REPUBLIC	251	13	0	264	263	0	203	266	0	469	258	22	15	0	0	15		20	0
	ECUADOR	178	26	4	208	185	0	56	193	0	249	55	0	0	0	0	0		0	0
	EL SALVADOR	144	11	0	155	170	0	26	137	0	163	26	0	0	0	0	0		28	0
	FRENCH GUIANA	0	0	0	0	0	0	0	0	0	0	0	0	0	0	0	0		0	0
	GUATEMALA	899	115	0	1014	915	100	6	361	0	367	6	86	0	0	0	0		1	0
	HONDURAS	142	1	0	143	175	0	27	98	1	126	27	28	50	0	0	50		51	0
	MEXICO	1536	6335	269	8140	1192	479	2566	23717	118	26401	3164	209	1992	7987	337	10316		2212	2
	MONTSERRAT	0	0	0	0	0	0	0	0	0	0	0	0	0	0	0	0		0	0
	PERU	1444	131	42	1617	1468	13	491	1174	19	1684	491	888	138	30	19	187		73	15
	URUGUAY	232	10	22	264	233	0	349	513	94	956	345	58	15	85	3	103		18	3
	VENEZUELA	24	1	28	53	24	0	441	14	2	457	2518	0	17	0	0	17		27	0
	OTHER LAT. AM. & CAR.	253	181	1	435	315	61	69	530	74	673	86	65	11103	1	489	11593		16506	2
	Total	20522	14016	1403	35941	15539	731	17665	50659	316	68640	20369	1674	18610	11342	1816	31768		23852	107
	Asia and Pacific
	CHINA-MAINLAND	20919	4944	1625	27488	17964	1493	4799	14241	463	19503	4798	3498	6685	3203	383	10271		6176	464
	INDIA	14474	2494	237	17205	10426	37	5966	17191	2	23159	5920	2	5872	3423	823	10118		5627	793
	INDONESIA	1381	390	29	1800	1366	659	2701	2968	17	5686	2731	871	216	557	18	791		239	135
	KOREA, SOUTH	5535	2367	355	8257	4386	742	15001	15612	356	30969	14287	1133	4665	2265	1183	8113		4520	22
	KUWAIT	504	35	117	656	554	0	6485	146	6	6637	6485	0	63	39	18	120		62	28
	MALAYSIA	1158	1246	133	2537	1095	499	590	4245	0	4835	588	278	443	584	21	1048		443	226
	PAKISTAN	124	9	6	139	168	3	115	937	5	1057	115	10	6	0	1	7		6	0
	PHILIPPINES	1342	924	12	2278	1401	844	202	2436	11	2649	198	55	81	153	9	243		86	0
	QATAR	2018	164	53	2235	2065	149	643	0	73	716	594	0	448	0	4	452		83	0
	SAUDI ARABIA	1477	609	540	2626	1450	14	7397	105	61	7563	7397	0	184	143	82	409		244	0
	TAIWAN	2035	965	215	3215	1764	402	5041	7828	41	12910	5040	16	6180	526	228	6934		6225	289
	THAILAND	502	1034	121	1657	384	2	404	3587	92	4083	404	0	207	209	35	451		209	1
	UNITED ARAB EMIRATES	2622	850	510	3982	3530	879	1887	2753	91	4731	1944	669	880	81	184	1145		985	71
	WEST BANK AND GAZA	0	0	0	0	0	0	0	0	0	0	0	0	0	0	0	0		0	0
	OTHER ASIA AND PACIFIC	1438	311	24	1773	1846	24	1473	2285	39	3797	1421	1251	401	93	37	531		402	60
	Total	55529	16342	3977	75848	48399	5747	52704	74334	1257	128295	51922	7783	26331	11276	3026	40633		25307	2089
	Africa
	ALGERIA	3	166	0	169	14	1	0	688	0	688	0	155	0	13	0	13		0	0
	EGYPT	316	39	2	357	350	22	4548	584	2	5134	4548	17	11	15	0	26		78	15
	GHANA	101	0	2	103	113	0	368	0	5	373	947	0	0	0	0	0		0	0
	KENYA	56	18	0	74	56	8	200	403	0	603	200	5	6	0	4	10		6	0
	MOROCCO	356	97	25	478	387	0	15	143	0	158	15	0	0	0	0	0		0	0
	NIGERIA	401	51	23	475	451	6	3211	943	157	4311	3211	0	8	9	2	19		8	7
	SAINT HELENA	0	0	0	0	0	0	0	0	0	0	0	0	0	0	0	0		0	0
	SOUTH AFRICA	1933	262	472	2667	1910	12	1371	1703	10	3084	1203	0	879	1064	258	2201		899	89
	SOUTH SUDAN	0	0	0	0	2	0	0	0	0	0	0	0	0	0	0	0		0	0
	OTHER AFRICA	160	89	2	251	157	12	912	615	52	1579	1152	54	94	20	14	128		292	0
	Total	3326	722	526	4574	3440	61	10625	5079	226	15930	11276	231	998	1121	278	2397		1283	111
	Banking Centers
	BAHAMAS	209	4	0	213	2013	0	13	127	32	172	12	0	7602	7	46	7655		8164	5
	BAHRAIN	335	65	44	444	801	25	147	157	2	306	146	0	11	0	1	12		8	0
	BERMUDA	311	18	0	329	308	18	9	0	0	9	9	0	11459	52	815	12326		11961	17
	CAYMAN ISLANDS	237	40	0	277	2820	38	69	0	28	97	0	3	274345	701	9103	284149		302331	754
	HONG KONG	5568	2333	585	8486	7286	3141	171	14445	122	14738	158	17	7455	4520	371	12346		7626	921
	LEBANON	993	51	15	1059	1166	49	283	40	0	323	283	18	0	0	0	0		0	0
	MAURITIUS	49	67	12	128	86	92	0	42	0	42	0	0	401	107	103	611		661	98
	PANAMA	902	103	35	1040	1134	148	102	583	102	787	290	527	214	1	5	220		399	0
	SINGAPORE	5621	3047	356	9024	6103	2633	20133	18117	169	38419	19819	14	3687	2933	446	7066		3801	2958
	OTHER BANKING CENTERS	362	38	2	402	495	28	156	30	8	194	199	0	7290	579	1557	9426		9500	486
	Total	14587	5766	1049	21402	22212	6172	21083	33541	463	55087	20916	579	312464	8900	12447	333811		344451	5239
	International & Regional Organizations
	AFRICAN	0	0	0	0	0	0	568	0	226	794	548	0	0	0	0	0		0	0
	ASIAN	0	0	0	0	0	0	1577	0	353	1930	1357	0	0	0	0	0		0	0
	CARIBBEAN	0	0	0	0	0	0	0	0	0	0	0	0	0	0	0	0		0	0
	EUROPEAN	0	0	0	0	0	0	12566	0	576	13142	12109	0	0	0	0	0		0	0
	INTERNATIONAL	0	0	0	0	0	0	4758	0	3018	7776	4034	0	0	0	0	0		0	0
	LATIN AMERICAN	0	0	0	0	0	0	1582	0	543	2125	1577	0	0	0	0	0		0	0
	MIDDLE EASTERN	0	0	0	0	0	0	74	0	1	75	74	0	0	0	0	0		0	0
	Total	0	0	0	0	0	0	21125	0	4717	25842	19699	0	0	0	0	0		0	0
	UNITED STATES	22469	156288	20039	198796	17144	956	26400	1912530	13788	1952718	24447	29	42989	2139220	48745	2230954		36850	6814
	Grand Total	334905	299612	90606	725123	304877	87075	352620	2459806	69087	2881513	344230	17066	714639	2416333	120787	3251759		748631	82668

[truncated: 6 more sheets: LFI - Table 4.2, All Others - Table 1, All Others - Table 2, All Others - Table 3, All Others - Table 4.1, All Others - Table 4.2]
