# Supplementary material for: Data for the spatiotemporal analysis of US global banks’ exposure to foreign counterparty risks
Source: Data Brief. 2019 May 24;25:103964. doi: 10.1016/j.dib.2019.103964 (PMC6551556; doi:10.1016/j.dib.2019.103964)
Supplement: Supplementary file 7 — Multimedia component 7 [file mmc7.zip]

Archive with 1 entries (1 files):
- dib_103963_Treated Datasets_mmc7.RData
